# Supplementary material for: The Complete Genome Sequence of Thermoproteus tenax: A Physiologically Versatile Member of the Crenarchaeota
Source: PLoS One. 2011 Oct 7;6(10):e24222. doi: 10.1371/journal.pone.0024222 (PMC3189178; doi:10.1371/journal.pone.0024222)
Supplement: Table S8 — Annotated T. tenax genes. The respective ORF ID, location and arCOG annotations as well as COG assignment are given. The last column provides GenBank GI accession numbers for the BLASTP best hits against NCBI Non-redundant database (e-value cutoff 0.001). (XLSX) [file pone.0024222.s010.xlsx]

## Sheet: suppl. tab. all Ttx genes
Table S8. Annotated T. tenax genes. The respective ORF ID, location and arCOG annotations as well as COG assignment are given. The last column provides GenBank GI accession numbers for the BLASTP best hits against NCBI Non-redundant database (e-value cutoff 0.001).
Gene ID	Start	Stop	Frame/Strand	Distance	arCOG assignment	arCOG gene	arCOG function	arCOG annotation	COG assignment	Annotation	GI for best hit in Refseq non-redundant database	BLAST E-value	BLAST score	Annotation	Organism
TTX_0001	89	586	2	-12	arCOG01221	-	F	Inosine/xanthosine triphosphatase	COG01986	Inosine/xanthosine triphosphatase	159040712	2e-12	75.1	hypothetical protein Cmaq_0122	Caldivirga maquilingensis IC-167
TTX_0002	574	1524	1	28	arCOG00570	FixC	C	Dehydrogenase (flavoprotein)	COG00644	Dehydrogenase, FixC family	145590875	6e-101	371	hypothetical protein Pars_0634	Pyrobaculum arsenaticum DSM 13514
TTX_0003	1552	1977	1	110	arCOG02053	UspA	T	Nucleotide-binding protein, UspA family	COG00589	Nucleotide-binding protein, UspA family	15921817	4e-43	177	hypothetical protein ST1524	Sulfolobus tokodaii str. 7
TTX_0004	2087	2875	2	-3	arCOG00505	GloB	R	Zn-dependent hydrolase, glyoxylase family	COG00491	metallo-beta-lactamase family protein	171185087	1e-83	313	beta-lactamase domain-containing protein	Thermoproteus neutrophilus V24Sta
TTX_0005	2872	4110	-1	28	arCOG01717	GatA	J	Asp-tRNAAsn/Glu-tRNAGln amidotransferase A subunit or related amidase	COG00154	Asp-tRNAAsn/Glu-tRNAGln amidotransferase A subunit	171185088	3e-132	476	amidase	Thermoproteus neutrophilus V24Sta
TTX_0006	4138	4776	-1	22	arCOG04318	-	J	Predicted RNA-binding protein of the translin family	COG02178	RNA-binding protein of the translin family	145590878	8e-67	256	translin family protein	Pyrobaculum arsenaticum DSM 13514
TTX_0007	4798	6114	-1	92	arCOG00009	PotE	E	Amino acid transporter	COG00531	Amino acid transporter	171185245	0	657	amino acid permease-associated region	Thermoproteus neutrophilus V24Sta
TTX_0008	6206	6568	-2	-3	arCOG05687		S	Uncharacterized conserved protein		hypothetical protein
TTX_0009	6565	6924	-1	534	arCOG05515/2		S	Uncharacterized conserved protein		hypothetical protein	18312688	1e-23	112	hypothetical protein PAE1522	Pyrobaculum aerophilum str. IM2
TTX_0010	7458	8525	-3	435	arCOG00938	-	R	Radical SAM superfamily enzyme	COG00535	Radical SAM superfamily enzyme	145590635	3e-146	522	radical SAM domain-containing protein	Pyrobaculum arsenaticum DSM 13514
TTX_0011	8960	10069	2	1	arCOG00130	ProP	GEPR	permease of the major facilitator superfamily	COG00477	Permease of the major facilitator superfamily	15921014	3e-81	306	hypothetical protein ST0780	Sulfolobus tokodaii str. 7
TTX_0012	10070	10390	-2	516	arCOG01758	RpsJ	J	Ribosomal protein S10	COG00051	ribosomal protein S10	126458977	1e-41	172	30S ribosomal protein S10P	Pyrobaculum calidifontis JCM 11548
TTX_0013	10906	12240	-1	97	arCOG01561	TEF1	J	Translation elongation factor EF-1alpha (GTPase)	COG05256	translation elongation factor EF-1 alpha subunit	119871911	0	795	elongation factor 1-alpha	Pyrobaculum islandicum DSM 4184
TTX_0014	12337	12714	1	13	arCOG01630	TdcF	J	Putative translation initiation inhibitor, yjgF family	COG00251	translation initiation inhibitor, yjgF family	145591472	2e-51	204	putative endoribonuclease L-PSP	Pyrobaculum arsenaticum DSM 13514
TTX_0015	12727	13062	1	42						hypothetical protein
TTX_0016	13104	13658	3	67	arCOG05654		S	Uncharacterized conserved protein		hypothetical protein	119871930	5e-42	174	hypothetical protein Pisl_0416	Pyrobaculum islandicum DSM 4184
TTX_0017	13725	15401	3	-3	arCOG05623/3		S	Uncharacterized conserved secreted (or membrane) protein		hypothetical protein	285017295	7e-09	66.6	1,4-beta-cellobiosidase (exoglucanase) protein	Xanthomonas albilineans GPE PC73
TTX_0018	15398	15988	2	367	arCOG00374/2	-	K	Predicted membrane-associated trancriptional regulator	COG02512	membrane-associated trancriptional regulator, fragment (no HTH domain)	126459447	7e-29	130	hypothetical protein Pcal_0833	Pyrobaculum calidifontis JCM 11548
TTX_0019	16355	16777	2	14	arCOG05400		S	Uncharacterized conserved protein	COG07776	conserved hypothetical protein	171184689	2e-40	168	hypothetical protein Tneu_0207	Thermoproteus neutrophilus V24Sta
TTX_0020	16791	17720	-3	-3	arCOG03761		S	Uncharacterized conserved protein		hypothetical protein, P. aerophilum family 577 protein	145590963	1e-56	224	hypothetical protein Pars_0727	Pyrobaculum arsenaticum DSM 13514
TTX_0021	17717	17911	-2	177						hypothetical protein
TTX_0022	18088	20286	1	-32	arCOG03671/2		E	Thermopsin-like protease	COG07771	Thermopsin	119720191	2e-84	317	hypothetical protein Tpen_1285	Thermofilum pendens Hrk 5
TTX_0023	20254	20583	-1	74						hypothetical protein
TTX_0024	20657	21334	2	306	arCOG01907	-	S	Uncharacterized conserved protein	COG02013	conserved hypothetical protein	229582748	4e-63	244	protein of unknown function DUF124	Sulfolobus islandicus Y.N.15.51
TTX_0025	21640	22446	-1	626	arCOG01263	DltE	R	Short-chain dehydrogenase	COG00300	Short-chain dehydrogenase	119873020	3e-77	292	short-chain dehydrogenase/reductase SDR	Pyrobaculum islandicum DSM 4184
TTX_0025a	23072	23914	+	24	arCOG00271		G	permease of the drug/metabolite transporter (DMT) superfamily	COG00697	permease of the drug/metabolite transporter (DMT) superfamily	307595247	8e-91	337	hypothetical protein Vdis_1125	Vulcanisaeta distributa DSM 14429
TTX_0026	23938	25143	1	-58	arCOG00130	ProP	GEPR	permease of the major facilitator superfamily	COG00477	permease of the major facilitator superfamily	307594872	1e-91	340	major facilitator superfamily protein	Vulcanisaeta distributa DSM 14429
TTX_0027	25085	26098	-2	73	arCOG03673		E	Thermopsin-like protease	COG13157	Thermopsine precursor related protein	302348440	1e-20	104	Peptidase A5, thermopsin	Acidilobus saccharovorans 345-15
TTX_0028	26171	26506	2	157	arCOG01972	TrxA	OC	Thiol-disulfide isomerase or thioredoxin	COG00526	thioredoxin	171185962	2e-07	58.5	thioredoxin domain-containing protein	Thermoproteus neutrophilus V24Sta
TTX_0029	26663	27139	2	-16	arCOG06056	HyaD	C	Ni,Fe-hydrogenase maturation factor	COG00680	Ni,Fe-hydrogenase maturation factor	119871720	4e-53	210	hypothetical protein Pisl_0202	Pyrobaculum islandicum DSM 4184
TTX_0030	27123	27869	3	-133	arCOG00744		K	Transcriptional regulator containing HTH domain	COG01522	Transcriptional regulator, Lrp/AsnC family	119871719	2e-42	176	hypothetical protein Pisl_0201	Pyrobaculum islandicum DSM 4184
TTX_0031	27736	29082	1	0	arCOG02474	HyaA	C	Ni,Fe-hydrogenase I small subunit	COG01740	Ni,Fe-hydrogenase I small subunit	126460181	0	683	nickel-dependent hydrogenase small subunit	Pyrobaculum calidifontis JCM 11548
TTX_0032	29082	30107	3	110					COG02864	Ni,Fe-hydrogenase, cytochrome b subunit	307596416	6e-124	447	hypothetical protein Vdis_2314	Vulcanisaeta distributa DSM 14429
TTX_0033	30217	32151	1	25	arCOG01550	HyaB	C	Ni,Fe-hydrogenase I large subunit	COG00374	Ni,Fe-hydrogenase I large subunit	145591511	0	1126	nickel-dependent hydrogenase, large subunit	Pyrobaculum arsenaticum DSM 13514
TTX_0034	32176	32691	1	66	arCOG04429	HyaD	C	Ni,Fe-hydrogenase maturation factor	COG00680	Ni,Fe-hydrogenase maturation factor	171184883	8e-61	236	hydrogenase maturation protease	Thermoproteus neutrophilus V24Sta
TTX_0035	32757	33011	3	-22	arCOG07420		S	Uncharacterized conserved protein		hypothetical protein	145591509	7e-08	60.1	hypothetical protein Pars_1296	Pyrobaculum arsenaticum DSM 13514
TTX_0036	32989	33588	1	0	arCOG06057		S	Uncharacterized conserved protein		hypothetical protein	119871708	1e-62	242	hypothetical protein Pisl_0190	Pyrobaculum islandicum DSM 4184
TTX_0037	33588	34697	3	37	arCOG01378	-	R	Uncharacterized protein of the AP superfamily	COG01524	phosphodiesterase/nucleotide pyrophosphatase, AP superfamily	307596388	5e-90	335	type I phosphodiesterase/nucleotide pyrophosphatase	Vulcanisaeta distributa DSM 14429
TTX_0038	34734	35300	3	1	arCOG00769	ThiJ	R	Putative intracellular protease/amidase	COG00693	intracellular, family C56 protease	307596002	2e-100	367	intracellular protease, PfpI family	Vulcanisaeta distributa DSM 14429
TTX_0039	35301	36089	-3	-3	arCOG01589	RimK	HJ	Glutathione synthase/glutaminyl transferase/alpha-L-glutamate ligase	COG00189	ribosomal protein S6 modification protein	145590410	2e-64	249	alpha-L-glutamate ligase	Pyrobaculum arsenaticum DSM 13514
TTX_0040	36086	39142	-2	#REF!	arCOG01594	CarB	EF	Carbamoylphosphate synthase large subunit	COG00458	carbamoyl-phosphate synthase, glutamine dependent, large chain	18312299	0	1576	carbamoyl phosphate synthase large subunit	Pyrobaculum aerophilum str. IM2
TTX_0042	39637	40704	-1	#REF!	arCOG00130	ProP	GEPR	permease of the major facilitator superfamily	COG00477	permease of the major facilitator superfamily	171185110	4e-108	395	major facilitator transporter	Thermoproteus neutrophilus V24Sta
TTX_0043	40944	41921	-3	220	arCOG00498	GloB	R	Zn-dependent hydrolase, glyoxylase family	COG00491	metallo-beta-lactamase family protein	145591234	4e-100	368	beta-lactamase domain-containing protein	Pyrobaculum arsenaticum DSM 13514
TTX_0044	42141	42872	3	70	arCOG00744		K	Transcriptional regulator containing HTH domain	COG13283	Transcriptional regulator containing HTH domain	307596271	2e-37	159	hypothetical protein Vdis_2168	Vulcanisaeta distributa DSM 14429
TTX_0045	42942	43946	3	-12	arCOG02027	NrfD	P	Formate-dependent nitrite reductase, membrane component	COG03301	sulfur/polysulfide reductase, membrane subunit	307596270	8e-123	444	polysulphide reductase NrfD	Vulcanisaeta distributa DSM 14429
TTX_0046	43934	47644	2	3	arCOG01496	BisC	C	Molybdopterin oxidoreductase, contains molybdopterin-binding domain	COG00243	sulfur/polysulfide reductase, large subunit A, Mo-FeS protein	307596269	0	2075	molybdopterin dinucleotide-binding region	Vulcanisaeta distributa DSM 14429
TTX_0047	47647	48447	1	-3	arCOG01500	HybA	C	Fe-S-cluster-containing hydrogenase component 1	COG00437	sulfur/polysulfide reductase, iron-sulfur binding subunit B	307596268	1e-136	489	4Fe-4S ferredoxin iron-sulfur binding domain-containing protein	Vulcanisaeta distributa DSM 14429
TTX_0048	48444	49094	3	-13	arCOG01506	TorD	R	Uncharacterized component of anaerobic dehydrogenase	COG03381	reductase assembly protein	307596267	2e-53	212	hypothetical protein Vdis_2164	Vulcanisaeta distributa DSM 14429
TTX_0049	49081	50391	1	352	arCOG02187	NapF	C	Ferredoxin domain containing protein	COG01145	iron sulfur protein	307596266	1e-104	384	4Fe-4S ferredoxin iron-sulfur binding domain-containing protein	Vulcanisaeta distributa DSM 14429
TTX_0051	50743	51492	-1	3	arCOG00500	ElaC	R	Metal-dependent hydrolase of the beta-lactamase superfamily	COG01234	metallo-beta-lactamase family protein	145591332	1e-97	359	beta-lactamase domain-containing protein	Pyrobaculum arsenaticum DSM 13514
TTX_0052	51495	52445	-3	7	arCOG00175	MalK	G	ABC-type sugar transport system, ATPase component	COG03839	ABC-type sugar transport system, ATPase component	145591333	6e-130	467	ABC transporter related	Pyrobaculum arsenaticum DSM 13514
TTX_0053	52452	54140	-3	-3	arCOG00158	UgpE	G	ABC-type sugar transport system, permease component	COG01175,COG00395	ABC-type sugar transport system, permease component	145591334	0	895	binding-protein-dependent transport systems inner membrane component	Pyrobaculum arsenaticum DSM 13514
TTX_0054	54137	55633	-2	210	arCOG00156	UgpB	G	ABC-type sugar transport system, periplasmic component	COG01653	ABC-type sugar transport system, periplasmic component	145591335	0	809	extracellular solute-binding protein	Pyrobaculum arsenaticum DSM 13514
TTX_0055	55843	56601	1	-12	arCOG05598		S	Uncharacterized conserved protein		hypothetical protein	171185952	3e-41	172	hypothetical protein Tneu_1501	Thermoproteus neutrophilus V24Sta
TTX_0056	56589	56876	-3	55	arCOG05597		S	Uncharacterized conserved protein		hypothetical protein	171185951	3e-25	117	hypothetical protein Tneu_1500	Thermoproteus neutrophilus V24Sta
TTX_0057	56931	57434	-3	133	arCOG05596		K	CopG-family DNA-binding protein		CopG-family DNA-binding protein	145591765	9e-56	219	CopG/DNA-binding domain-containing protein	Pyrobaculum arsenaticum DSM 13514
TTX_0058	57567	58682	3	20	arCOG01389	-	M	Glycosyltransferase	COG01215	Glycosyltransferase	126460293	1e-116	423	glycosyl transferase family protein	Pyrobaculum calidifontis JCM 11548
TTX_0059	58702	59004	1	-3	arCOG05689		S	Uncharacterized conserved protein		hypothetical protein	18314085	5e-14	80.5	hypothetical protein PAE3464	Pyrobaculum aerophilum str. IM2
TTX_0060	59001	59906	3	#REF!	arCOG04280	NagC	KG	Transcriptional regulator/sugar kinase	COG01940	ATP-dependent hexokinase and transcriptional regulator	145592073	6e-100	367	ROK family protein	Pyrobaculum arsenaticum DSM 13514
TTX_0062	60767	61876	2	121	arCOG00938	-	R	Radical SAM superfamily enzyme	COG00535	Radical SAM superfamily enzyme	171186343	7e-147	524	radical SAM domain-containing protein	Thermoproteus neutrophilus V24Sta
TTX_0064	61997	62788	2	7	arCOG06009		S	Uncharacterized conserved protein	COG13107	hypothetical protein	15898690	3e-22	109	hypothetical protein SSO1894	Sulfolobus solfataricus P2
TTX_0065	62795	64447	2	119	arCOG00188	CbiO	P	ABC-type cobalt transport system, ATPase component	COG01123	cobalt ABC transporter, ATP-binding protein	170289961	2e-85	320	ABC-type cobalt transport system, ATPase component	Candidatus Korarchaeum cryptofilum OPF8
TTX_0066	64566	65477	3	-3	arCOG02250	CbiQ	P	ABC-type cobalt transport system, permease component CbiQ or related transporter	COG00619	cobalt ABC transporter, permease protein	227827053	8e-39	164	cobalt transport protein	Sulfolobus islandicus M.14.25
TTX_0067	65474	66913	-2	214	arCOG02682	ProP	GEPR	permease of the major facilitator superfamily	COG00477	permease of the major facilitator superfamily	15899884	1e-151	540	phosphate transporter	Sulfolobus solfataricus P2
TTX_0068	67127	67711	2	3	arCOG01554	NuoB	C	F420H2 dehydrogenase subunit, related to NADH:ubiquinone oxidoreductase 20 kD subunit	COG00377	ferredoxin:quinone oxidoreductase, complex I, subunit B	18313693	9e-84	312	NADH-ubiquinone oxidoreductase subunit	Pyrobaculum aerophilum str. IM2
TTX_0069	67714	68247	1	190	arCOG01551	NuoC	C	NADH dehydrogenase subunit C	COG00852	ferredoxin:quinone oxidoreductase, complex I, subunit C	126460560	2e-81	304	NADH dehydrogenase (ubiquinone), 30 kDa subunit	Pyrobaculum calidifontis JCM 11548
TTX_0070	68437	68934	-1	-3						hypothetical protein
TTX_0071	68931	69098	-	1	arCOG_pre		S	Zn finger protein		Zn finger protein	145591975	3e-13	77.8	hypothetical protein Pars_1774	Pyrobaculum arsenaticum DSM 13514
TTX_0072	69099	70256	-3	222	arCOG00561	-	O	Predicted membrane-bound dolichyl-phosphate-mannose-protein mannosyltransferase	COG04346	membrane-bound dolichyl-phosphate-mannose-protein mannosyltransferase	70606257	4e-114	415	hypothetical protein Saci_0421	Sulfolobus acidocaldarius DSM 639
TTX_0073	70478	72847	2	-3	arCOG01491/3	BisC	C	Anaerobic dehydrogenase	COG00243	sulfur/polysulfide reductase, large subunit A, Mo-FeS protein	145591168	0	1078	molybdopterin oxidoreductase	Pyrobaculum arsenaticum DSM 13514
TTX_0074	72844	73410	1	-3	arCOG01500	HybA	C	Fe-S-cluster-containing hydrogenase component 1	COG00437	sulfur/polysulfide reductase, iron-sulfur binding subunit B	126460106	4e-82	307	4Fe-4S ferredoxin iron-sulfur binding domain-containing protein	Pyrobaculum calidifontis JCM 11548
TTX_0075	73407	74576	3	15	arCOG02026	-	C	Polysulphide reductase	COG05557	sulfur/polysulfide reductase, membrane subunit	94266266	1e-31	141	Polysulphide reductase, NrfD	delta proteobacterium MLMS-1
TTX_0076	74591	75391	2	332	arCOG01125	GCD2	J	Translation initiation factor 2B subunit, eIF-2B alpha/beta/delta family	COG01184	translation initiation factor aIF-2B, subunit delta	145590551	6e-58	228	initiation factor 2B related	Pyrobaculum arsenaticum DSM 13514
TTX_0077	75723	76505	3	24	arCOG00503	-	R	Metal-dependent hydrolase of the beta-lactamase superfamily II	COG01237	metallo-beta-lactamase family protein	171184920	1e-101	373	beta-lactamase domain-containing protein	Thermoproteus neutrophilus V24Sta
TTX_0078	76529	77596	2	2	arCOG00692	SsnA	FR	Cytosine deaminase or related metal-dependent hydrolase	COG00402	chlorohydrolase family protein	119873483	2e-122	442	amidohydrolase	Pyrobaculum islandicum DSM 4184
TTX_0079	77598	78353	3	43	arCOG04449	TruA	J	Pseudouridylate synthase	COG00101	tRNA pseudouridine synthase A	145590498	1e-69	266	pseudouridylate synthase	Pyrobaculum arsenaticum DSM 13514
TTX_0080	78396	79043	3	-3	arCOG05487		S	Uncharacterized conserved protein		hypothetical protein	171184696	5e-56	221	hypothetical protein Tneu_0214	Thermoproteus neutrophilus V24Sta
TTX_0081	79040	79519	-2	323	arCOG05486		H	Molybdopterin-Binding domain of the MopB superfamily		Molybdopterin-Binding domain of the MopB superfamily	18312429	8e-36	152	hypothetical protein PAE1140	Pyrobaculum aerophilum str. IM2
TTX_0083	79842	81476	3	4	arCOG01534	DdpA	E	ABC-type dipeptide transport system, periplasmic component	COG00747	Peptide ABC transporter, substrate binding protein	126459044	0	706	extracellular solute-binding protein	Pyrobaculum calidifontis JCM 11548
TTX_0084	81480	82283	-3	-12	arCOG00748	DppC	EP	ABC-type dipeptide/oligopeptide/nickel transport system, permease component	COG01173	Peptide ABC transporter, permease protein	119872117	4e-93	344	binding-protein-dependent transport systems inner membrane component	Pyrobaculum islandicum DSM 4184
TTX_0085	82271	83287	-2	-3	arCOG00751	DppB	EP	ABC-type dipeptide/oligopeptide/nickel transport system, permease component	COG00601	Peptide ABC transporter, permease protein	126459042	4e-126	455	binding-protein-dependent transport systems inner membrane component	Pyrobaculum calidifontis JCM 11548
TTX_0086	83284	84249	-1	40	arCOG00181	DppD	EP	ABC-type dipeptide/oligopeptide/nickel transport system, ATPase component	COG00444	Peptide ABC transporter, ATP-binding protein	126460349	8e-101	370	oligopeptide/dipeptide ABC transporter, ATPase subunit	Pyrobaculum calidifontis JCM 11548
TTX_0087	84289	84915	1	-22	arCOG06058		S	Uncharacterized conserved protein		hypothetical protein	145590866	1e-46	189	hypothetical protein Pars_0625	Pyrobaculum arsenaticum DSM 13514
TTX_0088	84893	85570	-2	4	arCOG00035	-	R	Predicted ATPase of PP-loop superfamily	COG02102	ATPase of PP-loop superfamily	18313507	3e-96	354	hypothetical protein PAE2672	Pyrobaculum aerophilum str. IM2
TTX_0088a	85574	86056	+	0	arCOG03413		T	Predicted protein-tyrosine phosphatase	COG02453	protein-tyrosine phosphatase	171185099	3e-45	184	dual specificity protein phosphatase	Thermoproteus neutrophilus V24Sta
TTX_0089	86056	86751	1	23	arCOG04291	-	S	Uncharacterized conserved protein	COG01801	conserved hypothetical protein	307595545	6e-90	333	hypothetical protein Vdis_1425	Vulcanisaeta distributa DSM 14429
TTX_0090	86774	87727	2	-3	arCOG01618	ARA1	R	Aldo/keto reductase, related to diketogulonate reductase	COG00667	oxidoreductase	126459579	3e-140	501	aldo/keto reductase	Pyrobaculum calidifontis JCM 11548
TTX_0091	87724	88647	-1	54	arCOG00912	ArgF	E	Ornithine carbamoyltransferase	COG00078	ornithine carbamoyltransferase	119873292	2e-113	412	ornithine carbamoyltransferase	Pyrobaculum islandicum DSM 4184
TTX_0092	88701	89471	3	87	arCOG05551		S	Uncharacterized conserved protein		hypothetical protein	119873289	3e-56	222	hypothetical protein Pisl_1804	Pyrobaculum islandicum DSM 4184
TTX_0093	89558	89968	-2	45	arCOG00419	Hit	FGR	HIT family hydrolase	COG00537	HIT family hydrolase	126460410	4e-54	213	histidine triad (HIT) protein	Pyrobaculum calidifontis JCM 11548
TTX_0094	90013	90462	1	-18	arCOG00774	MaoC	I	Acyl dehydratase	COG02030	MaoC-family protein	307595519	5e-46	186	MaoC domain-containing protein dehydratase	Vulcanisaeta distributa DSM 14429
TTX_0095	90444	91205	3	22	arCOG04161	DPH5	J	Diphthamide biosynthesis methyltransferase	COG01798	Diphthamide biosynthesis methyltransferase	119872783	2e-75	286	diphthine synthase	Pyrobaculum islandicum DSM 4184
TTX_0096	91227	92999	3	-3	arCOG01560	InfB	J	Translation initiation factor 2 (IF-2; GTPase)	COG00532	translation initiation factor IF-2	171185097	0	902	translation initiation factor IF-2	Thermoproteus neutrophilus V24Sta
TTX_0097	92996	93640	2	-29	arCOG01879		S	Dolichol kinase family protein	COG00170	Dolichol kinase-related protein	145591470	2e-61	239	hypothetical protein Pars_1256	Pyrobaculum arsenaticum DSM 13514
TTX_0098	93611	94921	-2	34	arCOG02569	EriC	P	Chloride channel protein EriC	COG00038	chloride channel	159040763	7e-104	381	chloride channel core	Caldivirga maquilingensis IC-167
TTX_0099	94955	95404	2	1	arCOG01946	RPS6A	J	Ribosomal protein S6E (S10)	COG02125	30S ribosomal protein S6E	145590867	2e-49	198	30S ribosomal protein S6e	Pyrobaculum arsenaticum DSM 13514
TTX_0100	95405	95647	-2	36	arCOG01117	Lrp	K	Lrp/AsnC family C-terminal domain	COG01522	transcriptional regulator, AsnC family	119873080	1e-30	135	AsnC family transcriptional regulator	Pyrobaculum islandicum DSM 4184
TTX_0101	95683	96585	-1	527	arCOG00479	CyoE	O	Polyprenyltransferase (cytochrome oxidase assembly factor)	COG00109	polyprenyltransferase, cytochrome oxidase assembly factor	171186255	4e-80	301	protoheme IX farnesyltransferase	Thermoproteus neutrophilus V24Sta
TTX_0102	97112	97396	-2	46	arCOG05511		S	Uncharacterized conserved protein		hypothetical protein	145590864	3e-11	71.2	hypothetical protein Pars_0623	Pyrobaculum arsenaticum DSM 13514
TTX_0103	97442	97795	2	24	arCOG05512		S	Uncharacterized conserved protein		hypothetical protein	119873077	5e-35	150	hypothetical protein Pisl_1587	Pyrobaculum islandicum DSM 4184
TTX_0104	97819	98568	1	-7	arCOG01259	FabG	IQR	Short-chain alcohol dehydrogenase	COG01028	short-chain dehydrogenase/reductase family	126459924	4e-96	354	3-ketoacyl-(acyl-carrier-protein) reductase	Pyrobaculum calidifontis JCM 11548
TTX_0105	98561	99898	-2	48	arCOG04307	CafA	J	Ribonuclease G and E	COG01530	Ribonuclease G/E	18311664	6e-140	501	hypothetical protein PAE0030	Pyrobaculum aerophilum str. IM2
TTX_0106	99946	100710	1	38	arCOG02303	SurE	R	Predicted acid phosphatase	COG00496	acid phosphatase, stationary-phase survival protein (SurE) homolog	18314130	1e-75	286	surE stationary-phase survival protein	Pyrobaculum aerophilum str. IM2
TTX_0107	100748	101941	2	77	arCOG00130	ProP	GEPR	permease of the major facilitator superfamily	COG00477	permease of the major facilitator superfamily	119873366	1e-131	473	major facilitator transporter	Pyrobaculum islandicum DSM 4184
TTX_0108	102018	103190	3	49	arCOG01772	FucI	G	L-fucose isomerase or related protein	COG02407	L-fucose isomerase related protein	145591260	1e-100	370	hypothetical protein Pars_1032	Pyrobaculum arsenaticum DSM 13514
TTX_0108a	103239	103502	-	27	arCOG05465		S	Uncharacterized conserved protein		Uncharacterized conserved protein	119872631	6e-15	83.6	hypothetical protein Pisl_1124	Pyrobaculum islandicum DSM 4184
TTX_0109	103529	104089	2	30	arCOG07421		S	Uncharacterized conserved protein		hypothetical protein	171184921	8e-18	93.6	hypothetical protein Tneu_0447	Thermoproteus neutrophilus V24Sta
TTX_0110	104119	105909	1	32	arCOG04286	CstA	T	Carbon starvation protein, predicted membrane protein	COG01966	carbon starvation protein A	145591128	0	964	carbon starvation protein CstA	Pyrobaculum arsenaticum DSM 13514
TTX_0111	105941	106189	2	-3	arCOG03655		S	Uncharacterized conserved protein	COG07572	hypothetical protein	171184923	6e-33	143	hypothetical protein Tneu_0449	Thermoproteus neutrophilus V24Sta
TTX_0112	106186	107187	1	-3	arCOG02849	ArsA	P	Oxyanion-translocating ATPase	COG00003	anion (arsenite)-transporting ATPase	171184924	5e-147	524	arsenite-transporting ATPase	Thermoproteus neutrophilus V24Sta
TTX_0113	107184	108161	3	-3	arCOG02849	ArsA	P	Oxyanion-translocating ATPase	COG00003	anion (arsenite)-transporting ATPase	171184925	9e-127	457	arsenite-transporting ATPase	Thermoproteus neutrophilus V24Sta
TTX_0114	108158	108421	2	-10	arCOG03655		S	Uncharacterized conserved protein		hypothetical protein	126459478	1e-20	102	hypothetical protein Pcal_0864	Pyrobaculum calidifontis JCM 11548
TTX_0115	108411	108860	3	-3	arCOG07422		S	Uncharacterized conserved protein		hypothetical protein	126459479	2e-38	161	hypothetical protein Pcal_0865	Pyrobaculum calidifontis JCM 11548
TTX_0116	108857	109675	-2	45	arCOG03761		S	Uncharacterized conserved protein		hypothetical protein	145591754	2e-18	97.1	hypothetical protein Pars_1550	Pyrobaculum arsenaticum DSM 13514
TTX_0116a	109720	110067	-	44	arCOG07017		S	Uncharacterized conserved protein		Uncharacterized conserved protein	18312444	7e-24	113	hypothetical protein PAE1162	Pyrobaculum aerophilum str. IM2
TTX_0117	110111	111250	2	-3	arCOG00938	-	R	Radical SAM superfamily enzyme	COG00535	Radical SAM superfamily enzyme	126460311	2e-173	612	radical SAM domain-containing protein	Pyrobaculum calidifontis JCM 11548
TTX_0118	111247	112305	-1	389	arCOG01107	ArgE	E	Acetylornithine deacetylase/Succinyl-diaminopimelate desuccinylase or related deacylase	COG00624	acetylornithine/acetyl-lysine deacetylase	171186303	3e-133	478	N-acetyl-ornithine/N-acetyl-lysine deacetylase	Thermoproteus neutrophilus V24Sta
TTX_0119	112694	113083	2	-3	arCOG04019		S	Uncharacterized conserved protein		hypothetical protein	126458997	7e-32	139	hypothetical protein Pcal_0374	Pyrobaculum calidifontis JCM 11548
TTX_0120	113080	114135	1	-3	arCOG00495	ArgC	E	Acetylglutamate semialdehyde dehydrogenase	COG00002	N-acetyl-gamma-glutamyl-phosphate/N-acetyl-gamma- aminoadipyl-phosphate reductase	126458996	2e-166	589	N-acetyl-gamma-glutamyl-phosphate reductase	Pyrobaculum calidifontis JCM 11548
TTX_0121	114132	114917	3	45	arCOG00862	ArgB	E	Acetylglutamate kinase	COG00548	acetylglutamate/acetylaminoadipate kinase	126458995	3e-101	372	acetylglutamate/acetylaminoadipate kinase	Pyrobaculum calidifontis JCM 11548
TTX_0122	114962	115147	2	34	arCOG01588	LysW	E	lysine biosynthesis protein LysW	COG08215	lysine biosynthesis regulator protein lysW	145591198	5e-22	107	putative lysine biosynthesis protein	Pyrobaculum arsenaticum DSM 13514
TTX_0123	115181	116404	2	151	arCOG00112	ArgG	E	Argininosuccinate synthase	COG00137	argininosuccinate synthase	171186278	8e-177	624	argininosuccinate synthase	Thermoproteus neutrophilus V24Sta
TTX_0123a	116555	116722	2	59	arCOG05639		S	Zn finger protein		Zn finger protein	145591200	5e-16	87	hypothetical protein Pars_0970	Pyrobaculum arsenaticum DSM 13514
TTX_0125	116781	117323	3	-31	arCOG05434		R	Transposase related protein		Transposase related protein	171186344	4e-40	167	hypothetical protein Tneu_1902	Thermoproteus neutrophilus V24Sta
TTX_0126	117292	118314	-1	89	arCOG01163	LeuB	CE	Isocitrate/isopropylmalate dehydrogenase	COG00473	3-isopropylmalate dehydrogenase	145592260	2e-137	492	3-isopropylmalate dehydrogenase	Pyrobaculum arsenaticum DSM 13514
TTX_0127	118403	119068	-2	49	arCOG03726		S	Uncharacterized conserved protein		hypothetical protein	307594330	2e-28	129	hypothetical protein Vdis_0183	Vulcanisaeta distributa DSM 14429
TTX_0128	119117	120553	-2	44	arCOG02092	LeuA	E	Isopropylmalate/homocitrate/citramalate synthase	COG00119	2-isopropylmalate synthase 1	145592255	0	711	2-isopropylmalate synthase	Pyrobaculum arsenaticum DSM 13514
TTX_0129	120597	121085	-3	147	arCOG02230	LeuD	E	3-isopropylmalate dehydratase small subunit	COG00066	3-isopropylmalate dehydratase small subunit	18313017	2e-67	258	3-isopropylmalate dehydratase small subunit	Pyrobaculum aerophilum str. IM2
TTX_0130	121232	122959	2	-7	arCOG01998	IlvB	EH	Acetolactate synthase large subunit or other thiamine pyrophosphate-requiring enzyme	COG00028	acetolactate synthase large subunit	126460358	0	985	acetolactate synthase, large subunit	Pyrobaculum calidifontis JCM 11548
TTX_0131	122952	123215	3	22	arCOG05680		E	Acetolactate synthase small subunit (ACT domain)	COG03978	acetolactate synthase small subunit	126460359	9e-19	96.3	hypothetical protein Pcal_1754	Pyrobaculum calidifontis JCM 11548
TTX_0132	123237	124220	3	-3	arCOG04465	IlvC	EH	Ketol-acid reductoisomerase	COG00059	ketol-acid reductoisomerase	145591923	2e-153	545	ketol-acid reductoisomerase	Pyrobaculum arsenaticum DSM 13514
TTX_0133	124217	125104	2	35	arCOG02297	IlvE	EH	Branched-chain amino acid aminotransferase/4-amino-4-deoxychorismate lyase	COG00115	branched-chain amino acid aminotransferase	18313971	5e-102	374	branched-chain amino acid aminotransferase	Pyrobaculum aerophilum str. IM2
TTX_0134	125139	126296	3	9	arCOG02092	LeuA	E	Isopropylmalate/homocitrate/citramalate synthase	COG00119	2-isopropylmalate synthase 2	145592259	1e-154	550	trans-homoaconitate synthase	Pyrobaculum arsenaticum DSM 13514
TTX_0135	126305	126994	2	-3	arCOG02462	-	E	Kynurenine formamidase	COG01878	metal-dependent hydrolase	307596138	2e-80	302	cyclase family protein	Vulcanisaeta distributa DSM 14429
TTX_0136	126991	128232	-1	250	arCOG01698	LeuC	E	Homoaconitate hydratase/3-isopropylmalate dehydratase large subunit family protein	COG00065	3-isopropylmalate dehydratase large subunit	171185288	0	648	3-isopropylmalate dehydratase large subunit	Thermoproteus neutrophilus V24Sta
TTX_0137	128482	129813	1	-3	arCOG02304	CaiB	C	Predicted acyl-CoA transferase/carnitine dehydratase	COG01804	crotonobetainyl-CoA:carnitine CoA-transferase	119872766	0	663	L-carnitine dehydratase/bile acid-inducible protein F	Pyrobaculum islandicum DSM 4184
TTX_0138	129810	130967	3	104	arCOG02304	CaiB	C	Predicted acyl-CoA transferase/carnitine dehydratase	COG01804	crotonobetainyl-CoA:carnitine CoA-transferase	119872767	9e-156	553	L-carnitine dehydratase/bile acid-inducible protein F	Pyrobaculum islandicum DSM 4184
TTX_0139	131071	132702	1	27	arCOG01986	-	I	Acyl CoA:acetate/3-ketoacid CoA transferase	COG04670	CoA transferase	18313616	0	798	CoA transferase, putative	Pyrobaculum aerophilum str. IM2
TTX_0140	132729	134240	3	16	arCOG02216		S	Uncharacterized conserved protein		hypothetical protein	307595438	1e-123	447	hypothetical protein Vdis_1318	Vulcanisaeta distributa DSM 14429
TTX_0141	134256	135359	3	92	arCOG01434	ThrC	E	Threonine synthase and cysteate synthase	COG00498,COG00640	threonine synthase fused to HTH transcriptional regulator	307594759	5e-89	332	pyridoxal-5'-phosphate-dependent protein subunit beta	Vulcanisaeta distributa DSM 14429
TTX_0142	135451	136827	1	2	arCOG02721	CydA	C	Cytochrome bd-type quinol oxidase, subunit 1	COG01271	cytochrome bd-type quinol oxidase, subunit 1	307595440	6e-159	564	cytochrome bd ubiquinol oxidase subunit I	Vulcanisaeta distributa DSM 14429
TTX_0143	136829	138097	2	20	arCOG02720	CydA	C	Cytochrome bd-type quinol oxidase, subunit 1	COG01271	cytochrome bd-type quinol oxidase, subunit 1-like protein	307595439	3e-137	492	cytochrome bd-type quinol oxidase subunit 1-like protein	Vulcanisaeta distributa DSM 14429
TTX_0144	138117	139823	3	20	arCOG03670		E	Thermopsin-like protease	COG07771	thermopsin precursor	159040678	1e-16	92.4	hypothetical protein Cmaq_0086	Caldivirga maquilingensis IC-167
TTX_0145	139843	140481	1	64	arCOG00312	AhpC	O	Peroxiredoxin	COG00450	peroxiredoxin, alkyl hydroperoxide reductase	171185716	2e-114	414	peroxiredoxin	Thermoproteus neutrophilus V24Sta
TTX_0146	140545	141456	1	7	arCOG01096	-	S	Uncharacterized membrane protein	COG01814	uncharacterized membrane protein	171185240	2e-91	339	hypothetical protein Tneu_0774	Thermoproteus neutrophilus V24Sta
TTX_0147	141463	142095	1	23	arCOG05544		S	Uncharacterized conserved protein		hypothetical protein	126459114	4e-44	181	hypothetical protein Pcal_0498	Pyrobaculum calidifontis JCM 11548
TTX_0148	142118	142444	2	1	arCOG05621		S	Uncharacterized conserved protein		conserved membrane protein	119873375	4e-15	84	hypothetical protein Pisl_1892	Pyrobaculum islandicum DSM 4184
TTX_0149	142445	142834	-2	42	arCOG05556		S	Uncharacterized conserved protein		hypothetical protein	171185772	3e-08	61.2	hypothetical protein Tneu_1318	Thermoproteus neutrophilus V24Sta
TTX_0150	142876	143112	-1	249						hypothetical protein
TTX_0151	143361	143525	3	-3	arCOG04293	-	J	Ribosomal protein S30	COG04919	30S ribosomal S30 protein	126458918	4e-17	90.9	30S ribosomal protein S30e	Pyrobaculum calidifontis JCM 11548
TTX_0152	143522	143761	2	#REF!	arCOG05491		S	Uncharacterized conserved protein		hypothetical protein	126459360	1e-13	79.3	hypothetical protein Pcal_0746	Pyrobaculum calidifontis JCM 11548
TTX_0153	144230	144943	2	361	arCOG00845	WecD	KR	Acetyltransferase (GNAT) family	COG00456	Acetyltransferase, GNAT family	307595909	5e-63	244	GCN5-related N-acetyltransferase	Vulcanisaeta distributa DSM 14429
TTX_0154	145304	145810	2	14						hypothetical protein	307596157	2e-11	71.6	hypothetical protein Vdis_2051	Vulcanisaeta distributa DSM 14429
TTX_0155	145824	148484	3	41	arCOG01672	-	R	Predicted solute binding protein	COG03889	oligopeptide ABC transporter, substrate-binding protein	307596156	0	993	solute binding protein-like protein	Vulcanisaeta distributa DSM 14429
TTX_0156	148525	149631	1	4	arCOG00751	DppB	EP	ABC-type dipeptide/oligopeptide/nickel transport system, permease component	COG00601	oligopeptide ABC transporter, permease protein	307596155	5e-150	534	binding-protein-dependent transport systems inner membrane component	Vulcanisaeta distributa DSM 14429
TTX_0157	149635	151038	1	3	arCOG00749	DppC	EP	ABC-type dipeptide/oligopeptide/nickel transport system, permease component	COG01173	oligopeptide ABC transporter, permease protein	307596154	2e-174	615	binding-protein-dependent transport systems inner membrane component	Vulcanisaeta distributa DSM 14429
TTX_0158	151041	152039	3	5	arCOG00181	DppD	EP	ABC-type dipeptide/oligopeptide/nickel transport system, ATPase component	COG00444	oligopeptide ABC transporter, ATP-binding protein	307596153	2e-143	512	oligopeptide/dipeptide ABC transporter ATPase	Vulcanisaeta distributa DSM 14429
TTX_0159	152044	153066	1	25	arCOG00184	AppF	E	ABC-type oligopeptide transport system, ATPase component	COG04608	oligopeptide ABC transporter, ATP-binding protein	307596152	1e-149	533	oligopeptide/dipeptide ABC transporter ATPase	Vulcanisaeta distributa DSM 14429
TTX_0160	153091	153666	1	159	arCOG02579	-	R	Predicted Fe-S-cluster oxidoreductase	COG00727	Fe-S-cluster oxidoreductase	159042459	4e-40	167	hypothetical protein Cmaq_1904	Caldivirga maquilingensis IC-167
TTX_0161	153825	153989	3	2	arCOG04293	-	J	Ribosomal protein S30	COG04919	30S ribosomal S30 protein	126458918	4e-17	90.9	30S ribosomal protein S30e	Pyrobaculum calidifontis JCM 11548
TTX_0162	153991	154758	1	22	arCOG00978	GCD14	J	tRNA(1-methyladenosine) methyltransferase	COG02519	tRNA(1-methyladenosine) methyltransferase	171185820	2e-62	243	tRNA methyltransferase complex GCD14 subunit	Thermoproteus neutrophilus V24Sta
TTX_0163	154780	156243	1	36	arCOG00402	ProS	J	Prolyl-tRNA synthetase	COG00442	proS prolyl-tRNA synthetase	18313148	0	774	prolyl-tRNA synthetase	Pyrobaculum aerophilum str. IM2
TTX_0164	156279	156569	3	-3	arCOG04305	RPS26B	J	Ribosomal protein S26	COG04830	30S ribosomal protein S26	119872332	2e-41	171	30S ribosomal protein S26e	Pyrobaculum islandicum DSM 4184
TTX_0164a	156566	157054	+	0	arCOG01239		J	RNA base methyltransferase family enzyme	COG01901	RNA base methyltransferase family enzyme	126459703	1e-35	152	hypothetical protein Pcal_1090	Pyrobaculum calidifontis JCM 11548
TTX_0165	157054	157614	1	47	arCOG00670	PgsA	I	Phosphatidylglycerophosphate synthase	COG00558	CDP-diacylglycerol--glycerol-3-phosphate 3-phosphatidyltransferase	171185816	9e-46	186	CDP-alcohol phosphatidyltransferase	Thermoproteus neutrophilus V24Sta
TTX_0166	157661	158065	2	31	arCOG04251	-	S	Uncharacterized protein conserved in archaea	COG05399	conserved hypothetical protein	126459701	3e-36	154	hypothetical protein Pcal_1088	Pyrobaculum calidifontis JCM 11548
TTX_0167	158096	158278	-2	32						hypothetical protein
TTX_0168	158310	160892	-3	222	arCOG00328	PolB	L	DNA polymerase elongation subunit (family B)	COG00417	polB DNA-directed DNA polymerase I (B1)	145591034	0	1271	DNA polymerase I	Pyrobaculum arsenaticum DSM 13514
TTX_0170	161114	161524	2	-7	arCOG05565		R	Roadblock/LC7 domain superfamily protein		Roadblock/LC7 domain superfamily protein	18313159	5e-57	223	hypothetical protein PAE2181	Pyrobaculum aerophilum str. IM2
TTX_0171	161517	162731	-3	37	arCOG04260	HMG1	I	Hydroxymethylglutaryl-CoA reductase	COG01257	mvaA 3-hydroxy-3-methylglutaryl-coenzyme A reductase (HMG-CoA reductase)	145591032	0	648	3-hydroxy-3-methylglutaryl coenzyme A reductase	Pyrobaculum arsenaticum DSM 13514
TTX_0172	162768	163880	3	33	arCOG01278	PaaJ	I	Acetyl-CoA acetyltransferase	COG00183	acetyl-CoA C-acyltransferase	119872325	4e-132	475	acetyl-CoA C-acyltransferase	Pyrobaculum islandicum DSM 4184
TTX_0173	163913	164311	2	-3	arCOG01285	-	V	Predicted nucleic-acid-binding protein containing a Zn-ribbon	COG01545	predicted nucleic-acid-binding protein containing a Zn-ribbon	119872324	2e-52	207	hypothetical protein Pisl_0812	Pyrobaculum islandicum DSM 4184
TTX_0174	164308	165357	1	56	arCOG01767	PksG	I	3-hydroxy-3-methylglutaryl CoA synthase	COG03425	3-hydroxy-3-methylglutaryl-CoA-synthase/3-oxoacyl-[acyl-carrier-protein] synthase	145591029	5e-165	584	hypothetical protein Pars_0793	Pyrobaculum arsenaticum DSM 13514
TTX_0175	165413	165655	2	-34	arCOG00741	ArsR	K	Transcriptional regulator containing HTH domain, ArsR family	COG00640	Transcriptional regulator containing HTH domain, ArsR family	171185808	5e-24	113	FaeA family protein	Thermoproteus neutrophilus V24Sta
TTX_0176	165621	166304	3	3	arCOG03760		S	Uncharacterized conserved protein		hypothetical protein	126459693	1e-24	117	hypothetical protein Pcal_1080	Pyrobaculum calidifontis JCM 11548
TTX_0177	166307	166645	-2	109	arCOG04327	-	J	Ribosomal protein S25	COG04901	30S ribosomal protein S25e	145591026	1e-29	132	30S ribosomal protein S25e	Pyrobaculum arsenaticum DSM 13514
TTX_0178	166754	167365	2	-3	arCOG01764	SPT15	K	TATA-box binding protein (TBP), component of TFIID and TFIIIB	COG02101	TATA-box binding protein (Box A binding protein) (TBP)	126459691	8e-90	333	transcription factor	Pyrobaculum calidifontis JCM 11548
TTX_0179	167362	167850	1	15	arCOG05563		S	Uncharacterized conserved protein		hypothetical protein	126459690	1e-23	112	hypothetical protein Pcal_1077	Pyrobaculum calidifontis JCM 11548
TTX_0180	167865	168272	3	-3	arCOG00919	-	L	Holliday junction resolvase - archaeal type	COG01591	hjr holliday junction resolvase, archaeal type	171185803	3e-36	154	resolvase, Holliday junction-type	Thermoproteus neutrophilus V24Sta
TTX_0181	168269	168514	2	44	arCOG05562		S	Uncharacterized conserved protein		hypothetical protein	18313144	8e-11	69.7	hypothetical protein PAE2161	Pyrobaculum aerophilum str. IM2
TTX_0182	168558	169241	3	24	arCOG00497	-	R	Zn-dependent hydrolase of the beta-lactamase fold	COG02220	metallo-beta-lactamase family protein	119872315	5e-96	353	metal-dependent hydrolase	Pyrobaculum islandicum DSM 4184
TTX_0183	169265	170626	2	-3	arCOG00570	FixC	C	Dehydrogenase (flavoprotein)	COG00644	FixC-like dehydrogenase	145591047	0	639	geranylgeranyl reductase	Pyrobaculum arsenaticum DSM 13514
TTX_0184	170623	171183	1	-21	arCOG04226		GH	Fuculose-1-phosphate aldolase	COG00235	fuculose-1-phosphate aldolase	171185799	4e-60	234	class II aldolase/adducin family protein	Thermoproteus neutrophilus V24Sta
TTX_0185	171162	171800	3	12	arCOG01904	-	H	CTP-dependent Riboflavin kinase	COG01339	Transcriptional regulator of a riboflavin/FAD biosynthetic operon	171185798	4e-66	254	hypothetical protein Tneu_1345	Thermoproteus neutrophilus V24Sta
TTX_0186	171812	173173	2	273	arCOG00282	-	L	HerA helicase	COG00433	HerA helicase	18313139	0	641	hypothetical protein PAE2155	Pyrobaculum aerophilum str. IM2
TTX_0187	173446	174267	1	651	arCOG07836		S	Uncharacterized conserved protein		NurA-like nuclease	307595107	1e-51	207	hypothetical protein Vdis_0983	Vulcanisaeta distributa DSM 14429
TTX_0188	174918	176447	3	383	arCOG00150	UgpB	G	ABC-type sugar transport system, periplasmic component	COG01653	sugar ABC transporter, substrate-binding protein	227828698	0	808	extracellular solute-binding protein family 1	Sulfolobus islandicus M.14.25
TTX_0188a	176830	177684	+	0	arCOG00157		G	ABC-type sugar transport system, permease component	COG01175	sugar ABC transporter, permease component	284174028	1e-133	479	binding-protein-dependent transport systems inner membrane component	Sulfolobus solfataricus 98/2
TTX_0189	177684	178532	3	0	arCOG00159	UgpE	G	ABC-type sugar transport system, permease component	COG00395	sugar ABC transporter, permease protein	15899564	1e-129	466	ABC transporter, permease (glucose)	Sulfolobus solfataricus P2
TTX_0190	178532	179593	2	539	arCOG00175	MalK	G	ABC-type sugar transport system, ATPase component	COG03839	sugar ABC transporter, ATP-binding protein	15899565	9e-165	583	ABC transporter, ATP binding protein (glucose)	Sulfolobus solfataricus P2
TTX_0191	180132	181127	3	183	arCOG01430	CysK	E	Cysteine synthase	COG00031	cysteine synthase	126459289	4e-120	435	pyridoxal-5'-phosphate-dependent enzyme, beta subunit	Pyrobaculum calidifontis JCM 11548
TTX_0192	181310	182596	2	3	arCOG04428	HypD	O	Hydrogenase maturation factor	COG00409	hydrogenase expression/formation protein	171184874	0	762	hydrogenase formation HypD protein	Thermoproteus neutrophilus V24Sta
TTX_0192a	182599	182946	1	-69	arCOG04427	HypC	O	Hydrogenase maturation factor	COG00298	hydrogenase expression/formation protein
TTX_0193	182877	185243	3	-3	arCOG01187	HypF	O	Hydrogenase maturation factor	COG00068	hydrogenase maturation protein	171184872	0	1018	(NiFe) hydrogenase maturation protein HypF	Thermoproteus neutrophilus V24Sta
TTX_0194	185240	185956	-2	-49	arCOG00202	CbiO	P	ABC-type cobalt transport system, ATPase component	COG01122	cobalt ABC transporter, ATP-binding protein	119871728	1e-72	276	ABC transporter related	Pyrobaculum islandicum DSM 4184
TTX_0195	185907	186503	-3	-19	arCOG02250	CbiQ	P	ABC-type cobalt transport system, permease component CbiQ or related transporter		cobalt transport protein CbiQ	119871729	3e-47	191	hypothetical protein Pisl_0211	Pyrobaculum islandicum DSM 4184
TTX_0196	186484	186795	-1	-3	arCOG03159	CbiM	P	ABC-type Co2+ transport system, permease component	COG00310	cobalt ABC transporter, permease protein (C-terminus)	171184867	2e-36	154	hypothetical protein Tneu_0392	Thermoproteus neutrophilus V24Sta
TTX_0197	186792	187400	-3	102	arCOG02248	CbiM	P	ABC-type Co2+ transport system, permease component	COG00310	cobalt ABC transporter, permease protein (N-terminus)	119871731	4e-88	327	cobalamin (vitamin B12) biosynthesis CbiM protein	Pyrobaculum islandicum DSM 4184
TTX_0198	187502	187894	2	30	arCOG01008	NikR	K	Transcriptional regulator, CopG/Arc/MetJ family (DNA-binding and a metal-binding domains)	COG00864	Transcriptional regulator, CopG/MetJ family	145591518	2e-51	204	CopG family transcriptional regulator	Pyrobaculum arsenaticum DSM 13514
TTX_0199	187924	188334	1	-3	arCOG04426	HybF	R	Zn finger protein HypA/HybF (possibly regulating hydrogenase expression)	COG00375	hydrogenase nickel incorporation protein	145591519	2e-57	224	hydrogenase expression/synthesis, HypA	Pyrobaculum arsenaticum DSM 13514
TTX_0200	188331	189065	3	-10	arCOG00585	Mrp	D	Mrp family protein, ATPase, contains iron-sulfur cluster	COG00489	Mrp protein, ATPase involved in chromosome partitioning	171184888	2e-82	309	hypothetical protein Tneu_0413	Thermoproteus neutrophilus V24Sta
TTX_0201	189055	190188	-1	81	arCOG05534		S	Uncharacterized conserved protein		hypothetical protein	119873202	3e-43	180	hypothetical protein Pisl_1715	Pyrobaculum islandicum DSM 4184
TTX_0202	190269	191873	3	25	arCOG02092	LeuA	E	Isopropylmalate/homocitrate/citramalate synthase	COG00119	2-isopropylmalate synthase 3	171184798	0	824	putative alpha-isopropylmalate/homocitrate synthase family transferase	Thermoproteus neutrophilus V24Sta
TTX_0203	191898	192374	3	-3	arCOG08081	NuoJ	C	fqoJ/nuoJ hypothetical protein, ferredoxin:quinone oxidoreductase, complex I, subunit J	COG00839	hypothetical protein, ferredoxin:quinone oxidoreductase, complex I, subunit J	171186247	1e-13	79.3	hypothetical protein Tneu_1802	Thermoproteus neutrophilus V24Sta
TTX_0204	192371	192589	2	-7	arCOG08082	NuoK	C	fqoK/nuoK hypothetical protein, ferredoxin:quinone oxidoreductase, complex I, subunit K	COG00713	hypothetical protein, ferredoxin:quinone oxidoreductase, complex I, subunit K	145592477	5e-08	60.5	hypothetical protein Pars_2283	Pyrobaculum arsenaticum DSM 13514
TTX_0205	192582	193823	3	-9	arCOG01537	NuoM	CP	NADH:ubiquinone oxidoreductase subunit 4 (chain M)	COG00651	ferredoxin:quinone oxidoreductase, complex I, subunit M	119871835	3e-116	422	NADH/ubiquinone/plastoquinone (complex I)	Pyrobaculum islandicum DSM 4184
TTX_0206	193814	195379	2	-3	arCOG01542	NuoL	CP	NADH dehydrogenase subunit L	COG01009	ferredoxin:quinone oxidoreductase, complex I, subunit L	126460657	2e-125	453	NADH/ubiquinone/plastoquinone (complex I)	Pyrobaculum calidifontis JCM 11548
TTX_0207	195376	196476	1	97	arCOG06059	NuoN	C	NADH dehydrogenase subunit N	COG01007	ferredoxin:quinone oxidoreductase, complex I, subunit N	171186243	5e-74	282	NADH/ubiquinone/plastoquinone (complex I)	Thermoproteus neutrophilus V24Sta
TTX_0208	196573	197508	1	-3	arCOG01604	-	C	Pyruvate:ferredoxin oxidoreductase or related 2-oxoacid:ferredoxin oxidoreductase, gamma and delta subunit	COG01014,COG01144	2-oxoacid ferredoxin oxidoreductase, gamma-delta subunit	171186242	1e-127	459	pyruvate ferredoxin oxidoreductase subunit gamma/delta	Thermoproteus neutrophilus V24Sta
TTX_0209	197505	198701	3	-3	arCOG01608	PorA	C	Pyruvate:ferredoxin oxidoreductase or related 2-oxoacid:ferredoxin oxidoreductase, alpha subunit	COG00674	2-oxoacid ferredoxin oxidoreductase, alpha subunit	126460654	4e-161	571	pyruvate ferredoxin oxidoreductase, alpha subunit	Pyrobaculum calidifontis JCM 11548
TTX_0210	198698	199720	2	-6	arCOG01601	PorB	C	Pyruvate:ferredoxin oxidoreductase or related 2-oxoacid:ferredoxin oxidoreductase, beta subunit	COG01013	2-oxoacid ferredoxin oxidoreductase, beta subunit	126460653	3e-154	548	pyruvate ferredoxin oxidoreductase, beta subunit	Pyrobaculum calidifontis JCM 11548
TTX_0211	199714	200109	1	-3	arCOG01543	NuoI	C	NADH dehydrogenase subunit I	COG01143	erredoxin:quinone oxidoreductase, complex I, subunit I	145592470	4e-42	173	4Fe-4S ferredoxin iron-sulfur binding domain-containing protein	Pyrobaculum arsenaticum DSM 13514
TTX_0212	200106	201056	3	-12	arCOG01546	NuoH	C	NADH dehydrogenase subunit H	COG01005	ferredoxin:quinone oxidoreductase, complex I, subunit H	126460651	3e-101	372	respiratory-chain NADH dehydrogenase, subunit 1	Pyrobaculum calidifontis JCM 11548
TTX_0213	201044	201361	2	-10	arCOG01557	NuoA	C	NADH dehydrogenase subunit A	COG00838	ferredoxin:quinone oxidoreductase, complex I, subunit A	126460650	2e-16	88.6	hypothetical protein Pcal_2047	Pyrobaculum calidifontis JCM 11548
TTX_0214	201351	201782	3	-3	arCOG01554	NuoB	C	F420H2 dehydrogenase subunit, related to NADH:ubiquinone oxidoreductase 20 kD subunit	COG00377	ferredoxin:quinone oxidoreductase, complex I, subunit B	171186236	2e-59	231	NADH-quinone oxidoreductase, B subunit	Thermoproteus neutrophilus V24Sta
TTX_0215	201779	202999	2	56	arCOG01548	NuoD	C	NADH dehydrogenase subunit D	COG00649	ferredoxin:quinone oxidoreductase, complex I, subunit D	126460648	3e-149	532	NADH dehydrogenase (ubiquinone)	Pyrobaculum calidifontis JCM 11548
TTX_0216	203055	204515	3	-43	arCOG00144	ProP	GEPR	permease of the major facilitator superfamily	COG00477	permease of the major facilitator superfamily	18314015	0	680	antibiotic resistance (efflux) protein, conjectural	Pyrobaculum aerophilum str. IM2
TTX_0217	204472	205677	-1	-3	arCOG01407	RfaG	M	Glycosyltransferase	COG00438	trehalose glycosyltransferring synthase	18312520	1e-175	620	trehalose synthase	Pyrobaculum aerophilum str. IM2
TTX_0218	205674	206324	-3	79	arCOG05127		S	Uncharacterized conserved protein	COG08532	conserved hypothetical protein	145590837	1e-68	263	hypothetical protein Pars_0595	Pyrobaculum arsenaticum DSM 13514
TTX_0219	206403	207530	3	26	arCOG01887	TrpS	J	Tryptophanyl-tRNA synthetase	COG00180	tryptophanyl-tRNA synthetase	171186115	0	692	tryptophanyl-tRNA synthetase	Thermoproteus neutrophilus V24Sta
TTX_0220	207556	207798	-1	33	arCOG01641	-	R	Predicted RNA-binding protein, contains TRAM domain	COG03269	predicted RNA-binding protein, TRAM domain	119871967	1e-26	122	deoxyribonuclease	Pyrobaculum islandicum DSM 4184
TTX_0221	207831	208697	-3	541	arCOG00374	-	K	Predicted membrane-associated trancriptional regulator	COG02512	Predicted membrane-associated trancriptional regulator	18311744	2e-78	296	hypothetical protein PAE0146	Pyrobaculum aerophilum str. IM2
TTX_0222	209238	210275	-3	163	arCOG05423		S	Uncharacterized conserved protein		hypothetical protein	18311745	2e-71	273	hypothetical protein PAE0148	Pyrobaculum aerophilum str. IM2
TTX_0223	210438	211364	-3	31	arCOG02881	ECM27	P	Ca2+/Na+ antiporter	COG00530	Ca2+/Na+ antiporter	145591024	1e-111	406	sodium/calcium exchanger membrane region	Pyrobaculum arsenaticum DSM 13514
TTX_0224	211395	212294	3	18	arCOG00230	-	P	Periplasmic molybdate-binding protein/domain	COG01910	periplasmic molybdate-binding protein/domain	18311657	5e-94	348	hypothetical protein PAE0019	Pyrobaculum aerophilum str. IM2
TTX_0225	212312	213481	2	-34	arCOG03704/3		S	Uncharacterized conserved protein	COG08129	hypothetical protein	307594163	7e-18	95.9	hypothetical protein Vdis_0014	Vulcanisaeta distributa DSM 14429
TTX_0226	213447	213740	-3	120	arCOG03715		R	ATP-cone domain	COG14889	ATP cone domain-containing protein	145592458	2e-29	131	hypothetical protein Pars_2264	Pyrobaculum arsenaticum DSM 13514
TTX_0227	213860	215563	2	29	arCOG00359/3	FeoB	P	Fe2+ transport system protein B	COG00370	ferrous iron transport protein B	171184837	0	714	small GTP-binding protein	Thermoproteus neutrophilus V24Sta
TTX_0228	215592	215804	3	6	arCOG02071	SirA	O	Predicted redox protein, regulator of disulfide bond formation	COG00425	SirA-like redox protein regulator of disulfide bond formation	126459022	1e-19	99	hypothetical protein Pcal_0399	Pyrobaculum calidifontis JCM 11548
TTX_0229	215810	216967	-2	4	arCOG06022		S	Uncharacterized conserved protein	COG13020	conserved hypothetical protein	171185461	0	686	hypothetical protein Tneu_1002	Thermoproteus neutrophilus V24Sta
TTX_0230	216971	218326	-2	30	arCOG03779	McrB	V	GTPase subunit of restriction endonuclease	COG01401	GTPase subunit of restriction endonuclease	171185460	0	672	ATPase	Thermoproteus neutrophilus V24Sta
TTX_0231	218356	219261	1	181	arCOG07040		S	Uncharacterized conserved protein		hypothetical protein	171185459	1e-173	612	hypothetical protein Tneu_1000	Thermoproteus neutrophilus V24Sta
TTX_0232	219442	220191	-1	0	arCOG01439	-	V	CRISPR system related protein, RAMP superfamily	COG05551	RAMP superfamily protein	171185458	1e-131	473	CRISPR-associated Cas family protein	Thermoproteus neutrophilus V24Sta
TTX_0232a	220191	220766	-	-3	arCOG01443		V	Predicted HD superfamily hydrolase, possibly a nuclease	COG02254	Predicted HD superfamily hydrolase, possible nuclease	171185457	3e-89	330	CRISPR-associated HD domain-containing protein	Thermoproteus neutrophilus V24Sta
TTX_0233	220763	222553	-2	594	arCOG01444	-	V	CRISPR-associated helicase Cas3	COG01203	CRISPR-associated helicase Cas3	171185456	0	917	CRISPR-associated helicase Cas3	Thermoproteus neutrophilus V24Sta
TTX_0234	223147	223929	-1	-3	arCOG02671	-	V	CRISPR system related protein, RAMP superfamily		CRISPR system related protein, RAMP superfamily	171185454	1e-134	482	CRISPR-associated Cas5 family protein	Thermoproteus neutrophilus V24Sta
TTX_0235	223926	224861	-3	3	arCOG04192	-	V	CRISPR system related protein	COG01857	CRISPR system associated protein	171185453	6e-167	590	CRISPR-associated autoregulator DevR family protein protein	Thermoproteus neutrophilus V24Sta
TTX_0236	224864	225214	-2	56	arCOG07423		S	Uncharacterized conserved protein		hypothetical protein	171185452	4e-46	187	hypothetical protein Tneu_0993	Thermoproteus neutrophilus V24Sta
TTX_CRISPR	225270	226903		1634
TTX_0240	228537	228875	-3	269	arCOG03725		S	Uncharacterized conserved protein	COG11848	hypothetical protein	119871586	2e-51	204	hypothetical protein Pisl_0066	Pyrobaculum islandicum DSM 4184
TTX_0242	229144	229998	1	-16	arCOG02432	Smf	LU	Predicted Rossmann fold nucleotide-binding protein involved in DNA uptake	COG00758	Rossmann fold nucleotide-binding protein involved in DNA uptake (Dpra)	319789158	3e-23	112	DNA protecting protein DprA	Thermovibrio ammonificans HB-1
TTX_0243	229982	230743	2	116					COG01040	amidophosphoribosyltransferase, comF	154252188	8e-12	74.7	phosphoribosyltransferase	Parvibaculum lavamentivorans DS-1
TTX_0244	230859	231092	3	-3						hypothetical protein
TTX_0245	231089	231883	2	3					COG03484	Proteasome-type protease	229584948	6e-24	115	hypothetical protein M1627_1523	Sulfolobus islandicus M.16.27
TTX_0246	231886	232188	1	-3						hypothetical protein
TTX_0247	232185	233111	3	10						hypothetical protein
TTX_0248	233121	234449	3	306	arCOG04025		S	Uncharacterized conserved protein	COG13078	hypothetical protein	15898491	1e-13	82	hypothetical protein SSO1676	Sulfolobus solfataricus P2
TTX_0249	234755	234949	-2	402	arCOG07156/2		S	Uncharacterized conserved protein		hypothetical protein	171185420	2e-23	111	hypothetical protein Tneu_0958	Thermoproteus neutrophilus V24Sta
TTX_0250	235351	236598	-1	21	arCOG07424	HemN	H	Coproporphyrinogen III oxidase or related Fe-S oxidoreductase	COG00635	oxygen-independent coproporphyrinogen III oxidase (hemF)	124027245	4e-112	409	oxygen-independent coproporphyrinogen III oxidase	Hyperthermus butylicus DSM 5456
TTX_0251	236619	237437	-3	-3	arCOG01483	NadC	H	Nicotinate-nucleotide pyrophosphorylase	COG00157	Nicotinate-nucleotide pyrophosphorylase	171185441	2e-146	521	modD protein	Thermoproteus neutrophilus V24Sta
TTX_0252	237434	238393	-2	231	arCOG05704	ModA	P	ABC-type molybdate transport system, periplasmic component	COG00725	ABC-type molybdate transport system, periplasmic component	171185440	4e-163	577	periplasmic binding protein	Thermoproteus neutrophilus V24Sta
TTX_0253	238624	239325	1	-3	arCOG00164	CysU	O	ABC-type sulfate transport system, permease component	COG04149	ABC-type molybdate transport system, permease component	171185439	8e-116	419	sulfate ABC transporter, permease protein, putative	Thermoproteus neutrophilus V24Sta
TTX_0254	239322	239990	3	219	arCOG05705	MalK	G	ABC-type sugar transport system, ATPase component	COG03839	ABC-type transport system, ATPase component	171185438	4e-117	424	ABC transporter related	Thermoproteus neutrophilus V24Sta
TTX_0255	240209	240958	-2	-10	arCOG00198	FepC	PH	ABC-type cobalamin/Fe3+-siderophores transport system, ATPase component	COG01120	ABC-type Fe3+-siderophores transport system, ATPase component	171184865	3e-132	474	ABC transporter related	Thermoproteus neutrophilus V24Sta
TTX_0256	240948	241964	-3	-12	arCOG01007	FepD	P	ABC-type Fe3+-siderophore transport system, permease component	COG00609	ABC-type Fe3+-siderophore transport system, permease component	119871733	6e-172	607	transport system permease protein	Pyrobaculum islandicum DSM 4184
TTX_0257	241952	242254	-2	42	arCOG03303/2	FepB	P	ABC-type Fe3+-hydroxamate transport system, periplasmic component	COG00614	ABC-type Fe3+-hydroxamate transport system, periplasmic component	171184863	7e-48	192	periplasmic binding protein	Thermoproteus neutrophilus V24Sta
TTX_0258	242296	243129	-1	23	arCOG03303/2	FepB	P	ABC-type Fe3+-hydroxamate transport system, periplasmic component	COG00614	ABC-type Fe3+-hydroxamate transport system, periplasmic component	119871734	9e-132	473	periplasmic binding protein	Pyrobaculum islandicum DSM 4184
TTX_0259	243152	243925	-2	290	arCOG03216	-	S	Uncharacterized conserved protein	COG02014	conserved hypothetical protein	171184862	5e-131	470	hypothetical protein Tneu_0387	Thermoproteus neutrophilus V24Sta
TTX_0260	244215	245411	3	76	arCOG04083	-	E	Zn-dependent dipeptidase, microsomal dipeptidase homolog	COG02355	Zn-dependent dipeptidase, microsomal dipeptidase family	119871552	2e-155	552	peptidase M19, renal dipeptidase	Pyrobaculum islandicum DSM 4184
TTX_0261	245487	245603	3	-3						hypothetical protein
TTX_0262	245600	245914	2	-14	arCOG05624		S	Uncharacterized conserved protein		hypothetical protein	126458870	1e-14	82.4	hypothetical protein Pcal_0245	Pyrobaculum calidifontis JCM 11548
TTX_0263	245900	246790	-2	26	arCOG01348	nadF	H	NAD kinase	COG00061,COG00640	NAD kinase fused to ArsR family HTH domain	18313835	1e-54	217	hypothetical protein PAE3116	Pyrobaculum aerophilum str. IM2
TTX_0264	246816	248027	3	37	arCOG01747	PurB	F	Adenylosuccinate lyase	COG00015	adenylosuccinate lyase	18312319	6e-156	554	adenylosuccinate lyase (purB)	Pyrobaculum aerophilum str. IM2
TTX_0265	248064	248537	3	17	arCOG01713	-	S	Uncharacterized conserved protein	COG05440	hypothetical protein	15921918	8e-35	149	hypothetical protein ST1618	Sulfolobus tokodaii str. 7
TTX_0266	248554	249771	1	-3	arCOG03265/2		S	Uncharacterized conserved protein		hypothetical protein	18312211	5e-13	79.7	hypothetical protein PAE0829	Pyrobaculum aerophilum str. IM2
TTX_0267	249768	250715	-3	100	arCOG05543	HcaD	R	NAD(FAD)-dependent dehydrogenase	COG00446	uncharacterized NAD (FAD) dependent dehydrogenase	171184836	4e-88	328	FAD-dependent pyridine nucleotide-disulphide oxidoreductase	Thermoproteus neutrophilus V24Sta
TTX_0268	250815	250976	-3	84	arCOG01009	-	K	Predicted transcriptional regulators containing the CopG/Arc/MetJ DNA-binding domain	COG03609	transcriptional regulator (CopG/MetJ)	145590651	3e-05	51.2	CopG family transcriptional regulator	Pyrobaculum arsenaticum DSM 13514
TTX_0269	251060	251884	2	600	arCOG00272	RhaT	GER	permease of the drug/metabolite transporter (DMT) superfamily	COG00697	permease of the drug/metabolite transporter superfamily	307595557	2e-59	233	hypothetical protein Vdis_1437	Vulcanisaeta distributa DSM 14429
TTX_0270	252484	252831	1	155						hypothetical protein
TTX_0271	252986	253621	2	455	arCOG03761/2		S	Uncharacterized conserved protein		hypothetical protein
TTX_0272	254076	254873	3	109	arCOG05499		S	Uncharacterized conserved protein		Uncharacterized conserved protein with metal-binding cluster	119872849	1e-46	190	hypothetical protein Pisl_1351	Pyrobaculum islandicum DSM 4184
TTX_0273	254982	256463	-3	-202	arCOG00132	ProP	GEPR	permease of the major facilitator superfamily		hypothetical protein	126459045	3e-103	379	major facilitator transporter	Pyrobaculum calidifontis JCM 11548
TTX_0274	256261	258309	1	248	arCOG00439	MCM2	L	Predicted ATPase involved in replication control, Cdc46/Mcm family	COG01241	cdc21 cell division control protein	126458712	0	1113	replicative DNA helicase Mcm	Pyrobaculum calidifontis JCM 11548
TTX_0275	258557	259351	2	13	arCOG02872/3	DsbG	O	Protein-disulfide isomerase		Protein-disulfide isomerase	159040642	4e-19	99	hypothetical protein Cmaq_0050	Caldivirga maquilingensis IC-167
TTX_0276	259364	260467	2	119	arCOG00138	ProP	GEPR	permease of the major facilitator superfamily	COG00477	permease of the major facilitator superfamily	302348584	6e-66	255	major facilitator superfamily MFS_1	Acidilobus saccharovorans 345-15
TTX_0277	260586	262298	-3	146	arCOG06060	Acs	I	Acyl-coenzyme A synthetase/AMP-(fatty) acid ligase	COG00365	acetyl-CoA synthetase	119871736	0	895	AMP-dependent synthetase and ligase	Pyrobaculum islandicum DSM 4184
TTX_0278	262444	262998	-1	-71	arCOG01644	-	S	Predicted membrane protein	COG02245	Predicted membrane protein	159042250	9e-33	143	hypothetical protein Cmaq_1689	Caldivirga maquilingensis IC-167
TTX_0279	262927	264243	1	2	arCOG07425		S	Uncharacterized conserved protein		hypothetical protein	159041479	1e-41	174	hypothetical protein Cmaq_0908	Caldivirga maquilingensis IC-167
TTX_0280	264245	265288	2	31	arCOG03836		S	Uncharacterized conserved protein		hypothetical protein	307596050	2e-42	177	hypothetical protein Vdis_1944	Vulcanisaeta distributa DSM 14429
TTX_0281	265319	266266	2	-3	arCOG00434	-	R	MoxR-like ATPase	COG00714	MoxR-like ATPase	307596049	1e-133	479	ATPase	Vulcanisaeta distributa DSM 14429
TTX_0282	266263	267558	1	-60	arCOG02742	-	R	Uncharacterized conserved protein, DUF58 family, contains vWF domain	COG01721	Uncharacterized conserved protein with vWA domain	307596048	1e-128	463	hypothetical protein Vdis_1942	Vulcanisaeta distributa DSM 14429
TTX_0283	267498	268184	3	30	arCOG08084		S	Uncharacterized conserved membrane protein		hypothetical protein	307596047	2e-16	89.7	hypothetical protein Vdis_1941	Vulcanisaeta distributa DSM 14429
TTX_0284	268214	269977	2	242	arCOG07745		S	Uncharacterized conserved protein		hypothetical protein	119872907	2e-138	497	hypothetical protein Pisl_1413	Pyrobaculum islandicum DSM 4184
TTX_0285	270219	271583	3	1	arCOG02688	ProP	GEPR	permease of the major facilitator superfamily	COG00477	yyaJ MFS transporter	15921427	0	662	transporter	Sulfolobus tokodaii str. 7
TTX_0286	271584	272090	-3	-3	arCOG00299		O	DsbA family protein		DsbA family protein	305663695	2e-50	201	putative 4Fe-4S ferredoxin protein	Ignisphaera aggregans DSM 17230
TTX_0287	272087	273376	-2	151	arCOG02741	ThiC	H	Thiamine biosynthesis protein ThiC	COG00422	thiamine biosynthesis protein ThiC	119872942	0	698	thiamine biosynthesis protein ThiC	Pyrobaculum islandicum DSM 4184
TTX_0288	273527	274546	2	-3	arCOG04075	SNZ1	H	Pyridoxine biosynthesis enzyme	COG00214	SNZ1 Pyridoxine biosynthesis enzyme	119872834	3e-170	601	pyridoxal biosynthesis lyase PdxS	Pyrobaculum islandicum DSM 4184
TTX_0289	274543	275154	1	103	arCOG00034	PDX2	H	Predicted glutamine amidotransferase involved in pyridoxine biosynthesis	COG00311	predicted glutamine amidotransferase involved in pyridoxine biosynthesis (pyrOB)	171184748	5e-81	303	glutamine amidotransferase subunit PdxT	Thermoproteus neutrophilus V24Sta
TTX_0290	275257	275790	1	-7	arCOG00489	-	H	cob(I)alamin adenosyltransferase	COG02096	cob(I)alamin adenosyltransferase	171185188	1e-67	259	cobalamin adenosyltransferase	Thermoproteus neutrophilus V24Sta
TTX_0291	275783	276430	-2	-3	arCOG02173	NrdG	O	Organic radical activating enzyme	COG00602	Organic radical activating enzyme	307594720	3e-73	278	Radical SAM domain-containing protein	Vulcanisaeta distributa DSM 14429
TTX_0292	276427	277266	-1	-3	arCOG01482	NadC	H	Nicotinate-nucleotide pyrophosphorylase	COG00157	Nicotinate-nucleotide pyrophosphorylase	171185002	1e-81	306	nicotinate-nucleotide pyrophosphorylase	Thermoproteus neutrophilus V24Sta
TTX_0293	277263	278654	-3	-3	arCOG00572	NadB	H	Aspartate oxidase	COG00029	Aspartate oxidase	307594625	3e-88	330	L-aspartate oxidase	Vulcanisaeta distributa DSM 14429
TTX_0294	278651	279565	-2	140	arCOG04459	NadA	H	Quinolinate synthase	COG00379	Quinolinate synthase	18313834	7e-101	370	quinolinate synthetase	Pyrobaculum aerophilum str. IM2
TTX_0295	279705	281090	3	#REF!						hypothetical protein
TTX_0296	281212	282504	-1	34	arCOG01432	-	R	Predicted alternative tryptophan synthase beta-subunit (paralog of TrpB)	COG01350	tryptophan synthase beta-subunit, trpB-like	307596314	0	788	pyridoxal-phosphate dependent TrpB-like enzyme	Vulcanisaeta distributa DSM 14429
TTX_0297	282538	283824	-1	-3	arCOG00322	TldD	R	Predicted Zn-dependent protease or their inactivated homolog	COG00312	modulator of DNA gyrase (pmbA)	126460505	4e-133	478	peptidase U62, modulator of DNA gyrase	Pyrobaculum calidifontis JCM 11548
TTX_0298	283821	285197	-3	21	arCOG00321	TldD	R	Predicted Zn-dependent protease or their inactivated homolog	COG00312	modulator of DNA gyrase	126460506	0	664	peptidase U62, modulator of DNA gyrase	Pyrobaculum calidifontis JCM 11548
TTX_0298a	285218	285772	-2	71	arCOG04092	RplE	J	Ribosomal protein L5	COG00094	Ribosomal protein L5	126460603	3e-80	300	50S ribosomal protein L5P	Pyrobaculum calidifontis JCM 11548
TTX_0299	285843	286454	3	-3	arCOG00036	-	R	Predicted ATPase of PP-loop superfamily	COG02102	Predicted ATPase of PP-loop superfamily	171184999	6e-61	237	protein of unknown function DUF71 ATP-binding region	Thermoproteus neutrophilus V24Sta
TTX_0300	286451	287338	2	355	arCOG00071	AsnB	E	Asparagine synthase (glutamine-hydrolyzing)	COG00367	Asparagine synthase, glutamine-hydrolyzing	119872944	1e-70	270	asparagine synthase	Pyrobaculum islandicum DSM 4184
TTX_0301	287693	288130	2	39	arCOG05688		S	Uncharacterized conserved protein		hypothetical protein	171185304	5e-16	87	hypothetical protein Tneu_0840	Thermoproteus neutrophilus V24Sta
TTX_0302	288169	288579	1	29	arCOG00737	ArsR	K	Transcriptional regulator containing HTH domain, ArsR family	COG00640	Transcriptional regulator containing HTH domain, ArsR family	126459034	2e-27	124	helix-turn-helix, type 11 domain-containing protein	Pyrobaculum calidifontis JCM 11548
TTX_0303	288608	289345	2	#REF!	arCOG04235	-	O	Predicted thioredoxin/glutaredoxin	COG05494	Predicted thioredoxin/glutaredoxin	126460401	3e-55	218	hypothetical protein Pcal_1796	Pyrobaculum calidifontis JCM 11548
TTX_0304	289764	290903	3	257	arCOG01174	RAD55	T	RecA-superfamily ATPase implicated in signal transduction	COG00467	RecA-superfamily ATPase	18313056	3e-72	276	hypothetical protein PAE2044	Pyrobaculum aerophilum str. IM2
TTX_0306	291160	291696	1	22	arCOG01995		S	Oligoketide cyclase/lipid transport protein family	COG01300	Uncharacterized membrane protein	307596306	4e-25	117	hypothetical protein Vdis_2204	Vulcanisaeta distributa DSM 14429
TTX_0307	291718	292176	1	59	arCOG04702	-	R	Phospholipid-binding protein	COG01881	Phospholipid-binding protein	307594478	7e-58	226	PEBP family protein	Vulcanisaeta distributa DSM 14429
TTX_0308	292235	292405	2	26	arCOG04200		L	CC1 family DNA binding protein		DNA binding protein, CC1 family	18311905	2e-21	105	paREP4	Pyrobaculum aerophilum str. IM2
TTX_0309	292431	293543	3	-24	arCOG00130	ProP	GEPR	permease of the major facilitator superfamily	COG00477	permease of the major facilitator superfamily	126459616	3e-88	329	major facilitator transporter	Pyrobaculum calidifontis JCM 11548
TTX_0310	293519	294010	-2	-32	arCOG05488/1		S	Uncharacterized conserved protein		conserved hypothetical protein	145590500	4e-14	80.9	hypothetical protein Pars_0235	Pyrobaculum arsenaticum DSM 13514
TTX_0311	293978	294754	2	-14	arCOG01982	SgcQ	R	Predicted TIM-barrel enzyme	COG00434	btpA-like predicted TIM-barrel enzyme	307596262	3e-75	285	photosystem I assembly BtpA	Vulcanisaeta distributa DSM 14429
TTX_0312	294740	294946	-2	128	arCOG03750		S	Uncharacterized conserved protein		conserved hypothetical protein	307595435	2e-10	68.6	hypothetical protein Vdis_1315	Vulcanisaeta distributa DSM 14429
TTX_0313	295074	295619	3	7	arCOG05500		S	SWIM Zn-finger		SWIM Zn-finger	18312615	2e-37	158	hypothetical protein PAE1404	Pyrobaculum aerophilum str. IM2
TTX_0314	295626	297083	3	84	arCOG03849		S	Uncharacterized conserved protein	COG08297	hypothetical protein	171185480	1e-79	301	hypothetical protein Tneu_1022	Thermoproteus neutrophilus V24Sta
TTX_0315	297167	297772	2	-91	arCOG00398	-	S	ASCH domain, predicted RNA-binding domain	COG02411	Predicted RNA -binding protein, PUA domain like fold	126459680	4e-48	194	hypothetical protein Pcal_1067	Pyrobaculum calidifontis JCM 11548
TTX_0315a	297681	298444	3	0	arCOG01291/2	SplB	L	DNA repair photolyase	COG01533	DNA repair photolyase	171184804	8e-108	393	radical SAM domain-containing protein	Thermoproteus neutrophilus V24Sta
TTX_0316	298444	298746	1	14	arCOG01291/2	SplB	L	DNA repair photolyase	COG01533	DNA repair photolyase	171184804	4e-43	177	radical SAM domain-containing protein	Thermoproteus neutrophilus V24Sta
TTX_0317	298760	299524	-2	16	arCOG00239	CaiD	I	Enoyl-CoA hydratase/carnithine racemase	COG01024	enoyl-CoA hydratase/isomerase (hbd-5)	159042468	8e-68	260	enoyl-CoA hydratase/isomerase	Caldivirga maquilingensis IC-167
TTX_0318	299540	300979	-2	4	arCOG01721	QcrB	C	Cytochrome b subunit of the bc complex	COG01290	cytochrome b related protein	159042467	0	669	cytochrome b/b6 domain-containing protein	Caldivirga maquilingensis IC-167
TTX_0319	300983	301768	-2	201	arCOG01720	QcrA	C	Rieske Fe-S protein	COG00723	Rieske iron-sulfur protein	307595353	6e-105	384	Rieske (2Fe-2S) iron-sulfur domain-containing protein	Vulcanisaeta distributa DSM 14429
TTX_0321	301969	303405	1	102	arCOG06015		C	cytochrome b558/566, subunit A	COG08537	cytochrome b558/566, subunit A	307595354	0	753	Cytochrome c-552/DMSO reductase-like, heme-binding domain-containing protein	Vulcanisaeta distributa DSM 14429
TTX_0322	303507	304349	3	49	arCOG07426		S	Uncharacterized conserved protein	COG00600	ABC-type nitrate/sulfonate/bicarbonate transport system, permease component	307595355	4e-47	192	hypothetical protein Vdis_1235	Vulcanisaeta distributa DSM 14429
TTX_0323	304398	304742	3	-3	arCOG00731	ArsR	K	Transcriptional regulator containing HTH domain, ArsR family	COG00640	Transcriptional regulator, ArsR family	159041933	1e-24	115	regulatory protein ArsR	Caldivirga maquilingensis IC-167
TTX_0324	304739	305368	-2	-12	arCOG01129	TenA	K	Transcriptional activator TenA	COG08463	TenA-family transcriptional activator	145592383	8e-69	263	TenA family transcription regulator	Pyrobaculum arsenaticum DSM 13514
TTX_0325	305356	306009	-1	171	arCOG01128	TenA	K	Transcriptional activator TenA	COG00819	transcriptional activator (TenA)	171185532	8e-72	273	TenA family transcription regulator	Thermoproteus neutrophilus V24Sta
TTX_0326	306180	308222	-3	-3	arCOG01167	CoxL	C	Aerobic-type carbon monoxide dehydrogenase, large subunit CoxL/CutL homolog	COG01529	carbon monoxide dehydrogenase, large subunit	145592218	0	642	aldehyde oxidase and xanthine dehydrogenase, molybdopterin binding	Pyrobaculum arsenaticum DSM 13514
TTX_0327	308219	308659	-2	-3	arCOG01925	CoxS	C	Aerobic-type carbon monoxide dehydrogenase, small subunit CoxS/CutS homolog	COG02080	carbon monoxide dehydrogenase, small subunit	119873268	2e-55	217	2Fe-2S iron-sulfur cluster binding domain-containing protein	Pyrobaculum islandicum DSM 4184
TTX_0328	308656	309492	-1	23	arCOG01926	CoxM	C	Aerobic-type carbon monoxide dehydrogenase, middle subunit CoxM/CutM homolog	COG01319	carbon monoxide dehydrogenase, medium subunit	126459503	2e-77	292	glyceraldehyde oxidoreductase medium chain	Pyrobaculum calidifontis JCM 11548
TTX_0329	309515	310558	-2	21	arCOG01459	Tdh	ER	Threonine dehydrogenase or related Zn-dependent dehydrogenase	COG01063	glucose 1-dehydrogenase (GDH)	307594526	2e-136	489	alcohol dehydrogenase zinc-binding domain-containing protein	Vulcanisaeta distributa DSM 14429
TTX_0330	310579	312111	-1	190	arCOG05966	PlcC	M	Phospholipase C	COG03511	phospholipase C	284999043	7e-165	584	phosphoesterase	Sulfolobus islandicus L.D.8.5
TTX_0331	312301	313029	1	-13	arCOG04536	-	H	Fe2+ dependent formamide hydrolase, cofactor Fo biosynthesis enzyme	COG01402	Uncharacterized protein, putative amidase	307595255	5e-112	407	creatininase	Vulcanisaeta distributa DSM 14429
TTX_0332	313016	313804	-2	103	arCOG08083		S	Uncharacterized conserved membrane protein		hypothetical protein	307595102	1e-09	67.4	hypothetical protein Vdis_0978	Vulcanisaeta distributa DSM 14429
TTX_0334	313907	315355	2	240	arCOG01068	Lpd	C	Pyruvate/2-oxoglutarate dehydrogenase complex, dihydrolipoamide dehydrogenase (E3) component or related enzyme	COG01249	pyruvate/2-oxoglutarate dehydrogenase complex dihydrolipoamide dehydrogenase (E3) component	307594212	0	742	FAD-dependent pyridine nucleotide-disulfide oxidoreductase	Vulcanisaeta distributa DSM 14429
TTX_0335	315595	316332	1	193	arCOG00011/2	PotE	E	Amino acid transporter	COG00531	amino acid transporter	15922067	6e-78	294	amino acid transporter	Sulfolobus tokodaii str. 7
TTX_0336	316525	316815	-1	260	arCOG05421/2		S	paREP9 family		paREP9 family protein	119873427	2e-37	158	paREP9	Pyrobaculum islandicum DSM 4184
TTX_CRISPR	317075	317507		51
TTX_0337	317558	317791	-2	488	arCOG07832/2		S	Uncharacterized conserved protein		hypothetical protein	171185049	7e-26	119	hypothetical protein Tneu_0580	Thermoproteus neutrophilus V24Sta
TTX_0338	318279	318719	-3	208	arCOG01992	SixA	T	Phosphohistidine phosphatase SixA	COG02062	Phosphohistidine phosphatase (SixA)	119873044	2e-73	278	phosphohistidine phosphatase, SixA	Pyrobaculum islandicum DSM 4184
TTX_0339	318927	319511	-3	453	arCOG03724		S	Uncharacterized conserved protein	COG17332	conserved hypothetical protein	18311984	3e-47	191	paREP15, putative coiled-coil protein	Pyrobaculum aerophilum str. IM2
TTX_0340	319964	320698	-2	-3	arCOG00109	HemK	J	Methylase of polypeptide chain release factors	COG02890	Methylase of polypeptide chain release factor	119873045	6e-93	343	methyltransferase small	Pyrobaculum islandicum DSM 4184
TTX_0341	320695	320895	-1	131						hypothetical protein
TTX_0342	321026	321601	-2	165	arCOG03712		R	HEPN domain	COG12951	HEPN domain, paREP1 subfamily	119873006	7e-87	323	PaREP1 domain-containing protein	Pyrobaculum islandicum DSM 4184
TTX_0343	321766	321981	1	24						hypothetical protein
TTX_0344	322005	322913	3	19	arCOG01426		S	Uncharacterized conserved protein		paREP7 family protein	171184805	2e-120	435	paREP7	Thermoproteus neutrophilus V24Sta
TTX_0345	322932	323324	-3	84						hypothetical protein
TTX_0346	323408	323782	-2	301	arCOG03648		S	Uncharacterized conserved protein	COG08283	hypothetical protein	119873049	7e-42	172	hypothetical protein Pisl_1559	Pyrobaculum islandicum DSM 4184
TTX_0347	324083	326038	2	-9	arCOG03849		S	Uncharacterized conserved protein		hypothetical protein	171185480	0	788	hypothetical protein Tneu_1022	Thermoproteus neutrophilus V24Sta
TTX_0348	326029	326529	-1	144	arCOG03721		R	HEPN domain	COG08371	HEPN domain, paREP8 subfamily	171185481	1e-83	311	PaREP1 family protein	Thermoproteus neutrophilus V24Sta
TTX_0349	326673	326993	3	-43	arCOG07436		S	Uncharacterized conserved protein		hypothetical protein	171184939	8e-15	83.2	hypothetical protein Tneu_0465	Thermoproteus neutrophilus V24Sta
TTX_0350	326950	328299	-1	79	arCOG03166	-	R	Predicted ATPase (AAA+ superfamily)	COG01672	Predicted ATPase (AAA+ superfamily)	171185483	0	838	ATPase	Thermoproteus neutrophilus V24Sta
TTX_0351	328378	328911	-1	46	arCOG07427		S	Uncharacterized conserved protein		hypothetical protein	307595647	2e-32	141	hypothetical protein Vdis_1528	Vulcanisaeta distributa DSM 14429
TTX_0352	328957	329493	1	-3	arCOG04798	Tdk	F	Thymidine kinase	COG01435	thymidine kinase	171185643	8e-68	259	thymidine kinase	Thermoproteus neutrophilus V24Sta
TTX_0353	329490	330419	-3	51	arCOG01617	Tas	C	Predicted oxidoreductase (related to aryl-alcohol dehydrogenase)	COG00667	oxidoreductase	126460259	9e-110	400	aldo/keto reductase	Pyrobaculum calidifontis JCM 11548
TTX_0354	330470	331003	2	115	arCOG00972	NadR	H	Nicotinamide mononucleotide adenylyltransferase	COG01056	nicotinamide-nucleotide adenylyltransferase	145590656	1e-81	305	nicotinamide-nucleotide adenylyltransferase	Pyrobaculum arsenaticum DSM 13514
TTX_0355	331118	332002	2	-3	arCOG00967	-	J	tRNA m(1)G methyltransferase	COG02419	tRNA m(1)G methyltransferase	145591324	1e-64	250	tRNA (guanine-N1-)-methyltransferase	Pyrobaculum arsenaticum DSM 13514
TTX_0356	331999	332436	1	-3	arCOG00777	PaaI	Q	HGG motif-containing thioesterase, possibly involved in aromatic compounds catabolism	COG02050	PaaI-family thioesterase	18312561	4e-41	170	hypothetical protein PAE1329	Pyrobaculum aerophilum str. IM2
TTX_0357	332433	332981	3	65	arCOG01768	GlpG	E	Membrane associated serine protease	COG00705	Membrane associated serine protease, rhomboid family	146304917	8e-39	163	rhomboid family protein	Metallosphaera sedula DSM 5348
TTX_0358	333046	333987	1	185	arCOG03674		E	Thermopsin-like protease	COG07771	thermopsin precursor	48478559	2e-43	180	thermopsin precursor	Picrophilus torridus DSM 9790
TTX_0359	334172	334972	2	8	arCOG01572		S	Uncharacterized conserved membrane protein	COG08496	conserved hypothetical protein	70605856	1e-83	313	hypothetical protein Saci_0003	Sulfolobus acidocaldarius DSM 639
TTX_0360	334980	336368	-3	-3	arCOG04053	Ggt	E	Gamma-glutamyltransferase	COG00405	gamma-glutamyltranspeptidase	171185966	9e-140	501	gamma-glutamyltransferase	Thermoproteus neutrophilus V24Sta
TTX_0361	336365	337366	-2	-16	arCOG01434	ThrC	E	Threonine synthase and cysteate synthase	COG00498	threonine synthase	146304166	1e-114	417	threonine synthase	Metallosphaera sedula DSM 5348
TTX_0362	337350	337772	-3	242	arCOG04214	-	S	Uncharacterized conserved protein	COG00432	conserved hypothetical protein	307594680	7e-44	179	hypothetical protein Vdis_0548	Vulcanisaeta distributa DSM 14429
TTX_0363	338014	338805	1	-3	arCOG03858		G	Glycosyl hydrolase family 12	COG07890	Glycosyl hydrolase family 12	70607581	6e-18	95.1	hypothetical protein Saci_1852	Sulfolobus acidocaldarius DSM 639
TTX_0364	338802	339377	3	31					COG09170	hypothetical protein	86741304	0.0003	48.5	hypothetical protein Francci3_2613	Frankia sp. CcI3
TTX_0365	339408	341096	3	162						hypothetical protein
TTX_0366	341258	341761	2	827	arCOG03721		R	HEPN domain	COG08371	HEPN domain, paREP8 subfamily	119873418	2e-86	321	PaREP8 domain-containing protein	Pyrobaculum islandicum DSM 4184
TTX_0368	342588	343838	-3	41	arCOG05713		S	Uncharacterized conserved protein		hypothetical protein	119873425	0	693	hypothetical protein Pisl_1942	Pyrobaculum islandicum DSM 4184
TTX_0369	343879	345072	-1	339	arCOG03779	McrB	V	GTPase subunit of restriction endonuclease	COG01401	GTPase subunit of restriction endonuclease	119873426	9e-167	590	ATPase	Pyrobaculum islandicum DSM 4184
TTX_CRISPR	345411	345852		270
TTX_0370	346122	346409	3	332	arCOG05421		S	paREP9 family		paREP9 family protein	119873427	1e-37	159	paREP9	Pyrobaculum islandicum DSM 4184
TTX_0372	346741	347862	-1	82	arCOG03239	-	R	Predicted ATPase	COG01106	Predicted ATPase	119873428	0	650	hypothetical protein Pisl_1945	Pyrobaculum islandicum DSM 4184
TTX_0373	347944	348231	-1	216	arCOG03698/2	-	S	Uncharacterized protein conserved in archaea	COG04344	conserved hypothetical protein	171185563	3e-33	144	hypothetical protein Tneu_1105	Thermoproteus neutrophilus V24Sta
TTX_0374	348447	349826	3	0	arCOG03242	RecF	L	Recombinational DNA repair ATPase RecF	COG01195	DNA repair ATPase, RecF family	119873433	0	823	hypothetical protein Pisl_1950	Pyrobaculum islandicum DSM 4184
TTX_0375	349826	350356	2	218	arCOG07428		S	Uncharacterized conserved protein		hypothetical protein	119873434	1e-82	308	hypothetical protein Pisl_1951	Pyrobaculum islandicum DSM 4184
TTX_0376	350574	350861	3	127						conserved hypothetical protein, fragment	171185552	1e-07	59.3	peptidase M16 domain-containing protein	Thermoproteus neutrophilus V24Sta
TTX_0377	350988	351956	-3	289	arCOG01422	-	S	Uncharacterized conserved protein containing a coiled-coil domain	COG05493	conserved hypothetical protein	171185529	3e-148	528	hypothetical protein Tneu_1071	Thermoproteus neutrophilus V24Sta
TTX_0378	352245	353432	3	143	arCOG00132	ProP	GEPR	permease of the major facilitator superfamily	COG00477	permease of the major facilitator superfamily	307596495	5e-139	498	major facilitator superfamily protein	Vulcanisaeta distributa DSM 14429
TTX_0379	353575	354039	-1	116	arCOG07429		S	Uncharacterized conserved protein		hypothetical protein	171185562	8e-44	179	hypothetical protein Tneu_1104	Thermoproteus neutrophilus V24Sta
TTX_0381	354155	354811	-2	-7	arCOG07430	-	S	Uncharacterized membrane protein		conserved membrane protein	171185560	7e-36	154	hypothetical protein Tneu_1102	Thermoproteus neutrophilus V24Sta
TTX_0382	354804	355544	-3	-3	arCOG01468	-	V	ABC-type multidrug transport system, permease component	COG00842	ABC-type multidrug transport system, permease component	171185558	2e-95	352	ABC-2 type transporter	Thermoproteus neutrophilus V24Sta
TTX_0383	355541	356365	-2	501	arCOG00194	CcmA	V	ABC-type multidrug transport system, ATPase component	COG01131	ABC-type multidrug transport system, ATPase component	171185557	2e-127	458	ABC transporter related	Thermoproteus neutrophilus V24Sta
TTX_0384	356866	357651	1	282	arCOG02289	-	R	3-hydroxy-3-methylglutaryl CoA synthase family enzyme	COG02043	3-hydroxy-3-methylglutaryl CoA synthase family enzyme	51892110	2e-26	123	hypothetical protein STH972	Symbiobacterium thermophilum IAM 14863
TTX_0386	357933	358154	-3	70						hypothetical protein
TTX_0387	358224	359579	3	81	arCOG03652	PotE	E	Amino acid transporter	COG00531	Amino acid transporter	302349216	2e-73	280	Probable cationic amino acid permease	Acidilobus saccharovorans 345-15
TTX_0388	359660	360196	2	-10	arCOG01711	Ppa	C	Inorganic pyrophosphatase	COG00221	inorganic pyrophosphatase	159040607	9e-58	226	inorganic diphosphatase	Caldivirga maquilingensis IC-167
TTX_0389	360186	360818	-3	-3	arCOG00924	LivF	E	ABC-type branched-chain amino acid transport system, ATPase component	COG00410	ABC-type branched-chain amino acid transport system, ATPase component	171185693	9e-57	223	ABC transporter related	Thermoproteus neutrophilus V24Sta
TTX_0390	360815	361516	-2	-33	arCOG00925	LivG	E	ABC-type branched-chain amino acid transport system, ATPase component	COG00411	ABC-type branched-chain amino acid transport system, ATPase component	171185692	1e-54	216	ABC transporter related	Thermoproteus neutrophilus V24Sta
TTX_0391	361483	362391	-1	-16	arCOG01276/2	LivM	E	ABC-type branched-chain amino acid transport system, permease component	COG04177	ABC-type branched-chain amino acid transport system, permease component	171185691	3e-59	232	inner-membrane translocator	Thermoproteus neutrophilus V24Sta
TTX_0392	362375	363217	-2	-3	arCOG01270	LivH	E	Branched-chain amino acid ABC-type transport system, permease component	COG00559	ABC-type branched-chain amino acid transport system, permease component	171185690	5e-63	244	inner-membrane translocator	Thermoproteus neutrophilus V24Sta
TTX_0393	363214	364533	-1	76	arCOG01024	LivK	E	ABC-type branched-chain amino acid transport system, periplasmic component	COG00683	ABC-type branched-chain amino acid transport system, periplasmic component	171185689	6e-136	488	extracellular ligand-binding receptor	Thermoproteus neutrophilus V24Sta
TTX_0394	364609	364938	-1	32	arCOG01668	-	S	Uncharacterized protein conserved in archaea	COG03370	conserved hypothetical protein	159042142	1e-31	138	hypothetical protein Cmaq_1581	Caldivirga maquilingensis IC-167
TTX_0395	364970	365182	-2	48	arCOG05424		S	Zn-ribbon protein		Zn-ribbon protein	119873482	3e-26	120	ribosomal protein L24, conjectural	Pyrobaculum islandicum DSM 4184
TTX_0396	365230	366072	-1	26	arCOG00271	RhaT	GER	permease of the drug/metabolite transporter (DMT) superfamily	COG00697	permease of the drug/metabolite transporter superfamily	171184794	4e-132	474	hypothetical protein Tneu_0316	Thermoproteus neutrophilus V24Sta
TTX_0397	366098	366553	-2	46	arCOG02064	-	R	Peroxiredoxin family protein	COG02210	Peroxiredoxin family protein	307595482	3e-58	227	hypothetical protein Vdis_1362	Vulcanisaeta distributa DSM 14429
TTX_0398	366599	367330	-2	167	arCOG02049	HemD	H	Uroporphyrinogen-III synthase	COG01587	Uroporphyrinogen-III synthase HemD	171184766	5e-84	314	uroporphyrinogen III synthase HEM4	Thermoproteus neutrophilus V24Sta
TTX_0399	367497	367982	3	#REF!	arCOG00310	Bcp	O	Peroxiredoxin	COG01225	bacterioferritin comigratory protein	18313548	7e-79	295	bacterioferritin comigratory protein	Pyrobaculum aerophilum str. IM2
TTX_0399a	368023	368223	-1	-60	arCOG03756		S	Uncharacterized conserved protein, paREP6 family		Uncharacterized conserved protein, paREP6 family
TTX_0400	368163	368717	-3	0	arCOG05545		S	PIN domain containing protein	COG08485	PIN domain containing protein	171184796	5e-96	353	hypothetical protein Tneu_0318	Thermoproteus neutrophilus V24Sta
TTX_0401	368717	368950	-2	211	arCOG03755		S	Uncharacterized conserved protein		paREP6 family protein	119872854	6e-30	133	paREP6	Pyrobaculum islandicum DSM 4184
TTX_0402	369161	370258	-2	-3	arCOG03166	-	R	Predicted ATPase (AAA+ superfamily)	COG01672	AAA+ superfamily ATPase	119872939	0	692	ATPase	Pyrobaculum islandicum DSM 4184
TTX_0403	370255	370386	-1	264	arCOG03166/2	-	R	Predicted ATPase (AAA+ superfamily)	COG01672	AAA+ superfamily ATPase	171185003	3e-09	64.7	ATPase	Thermoproteus neutrophilus V24Sta
TTX_0405	370650	371114	3	71	arCOG00271/2		S	DMT superfamily permease		DMT superfamily permease, fragment	171185004	7e-18	93.2	hypothetical protein Tneu_0534	Thermoproteus neutrophilus V24Sta
TTX_0406	371185	372585	-1	8	arCOG01068	Lpd	C	Pyruvate/2-oxoglutarate dehydrogenase complex, dihydrolipoamide dehydrogenase (E3) component or related enzyme	COG01249	pyruvate/2-oxoglutarate dehydrogenase complex dihydrolipoamide dehydrogenase (E3) component	18313475	3e-171	605	mercuric reductase	Pyrobaculum aerophilum str. IM2
TTX_0407	372593	374293	-2	-3	arCOG00643	SelD	E	Selenophosphate synthase	COG00709,COG01254	selenophosphate synthase and acyP acylphosphatase	18313463	0	836	hypothetical protein PAE2603	Pyrobaculum aerophilum str. IM2
TTX_0408	374290	374535	-1	113	arCOG02062	SirA	O	Predicted redox protein, regulator of disulfide bond formation	COG00425	Predicted redox protein, regulator of disulfide bond formation	126460074	2e-25	118	SirA family protein	Pyrobaculum calidifontis JCM 11548
TTX_0409	374648	375136	2	14	arCOG05630		S	Uncharacterized conserved protein		hypothetical protein	126460039	1e-48	195	hypothetical protein Pcal_1431	Pyrobaculum calidifontis JCM 11548
TTX_0410	375150	375584	-3	36	arCOG02064	-	R	Peroxiredoxin family protein	COG02210	Peroxiredoxin family protein	145591458	3e-60	234	hypothetical protein Pars_1242	Pyrobaculum arsenaticum DSM 13514
TTX_0411	375620	375970	-2	152	arCOG02066	-	R	Predicted peroxiredoxins	COG02044	dsrE-family peroxiredoxin	18313437	3e-53	210	hypothetical protein PAE2568	Pyrobaculum aerophilum str. IM2
TTX_0412	376122	377453	3	-15	arCOG00106	CobB	H	Cobyrinic acid a,c-diamide synthase	COG01797	cobyrinic acid a,c-diamide synthase (cbiA )	171184814	0	790	cobyrinic acid a,c-diamide synthase	Thermoproteus neutrophilus V24Sta
TTX_0413	377438	378091	2	53	arCOG00649	CysG	H	Uroporphyrinogen-III methylase	COG00007	uroporphyrin-III C-methyltransferase (cobA )	171184813	1e-94	349	uroporphyrin-III C/tetrapyrrole methyltransferase	Thermoproteus neutrophilus V24Sta
TTX_0414	378144	378380	3	10	arCOG02062	SirA	O	Predicted redox protein, regulator of disulfide bond formation	COG00425	Predicted redox protein, regulator of disulfide bond formation	126460059	6e-30	133	SirA family protein	Pyrobaculum calidifontis JCM 11548
TTX_0415	378390	378725	-3	40	arCOG04486	DsrC	P	Dissimilatory sulfite reductase (desulfoviridin), gamma subunit	COG02920	sulfite reductase, dissimilatory-type, gamma subunit (dsvC )	145591444	3e-61	237	DsrC family protein	Pyrobaculum arsenaticum DSM 13514
TTX_0416	378765	379265	-3	39	arCOG00747	-	K	Predicted transcriptional regulator		Transcriptional regulator, MarR family	18313459	2e-18	95.1	hypothetical protein PAE2599	Pyrobaculum aerophilum str. IM2
TTX_0417	379304	379567	-2	46	arCOG04015		S	Uncharacterized conserved protein		hypothetical protein	126460056	1e-10	68.9	hypothetical protein Pcal_1448	Pyrobaculum calidifontis JCM 11548
TTX_0418	379613	380065	2	-3	arCOG04014		S	Uncharacterized conserved protein		conserved hypothetical protein	126460058	8e-12	73.2	hypothetical protein Pcal_1450	Pyrobaculum calidifontis JCM 11548
TTX_0419	380062	380502	-1	-3	arCOG02113	-	S	Uncharacterized conserved protein	COG02427	conserved hypothetical protein	18313473	2e-52	207	hypothetical protein PAE2619	Pyrobaculum aerophilum str. IM2
TTX_0420	380499	381641	-3	176	arCOG01064	HcaD	R	NAD(FAD)-dependent dehydrogenase	COG00446	NAD(FAD)-dependent dehydrogenase	18313472	0	642	flavoprotein reductase, conjectural	Pyrobaculum aerophilum str. IM2
TTX_0421	381817	382239	-1	29	arCOG01699	-	S	Uncharacterized conserved protein	COG04353	conserved hypothetical protein	171184901	2e-43	178	hypothetical protein Tneu_0426	Thermoproteus neutrophilus V24Sta
TTX_0422	382268	382753	-2	-10	arCOG04036		S	Uncharacterized conserved protein		hypothetical protein	126460052	3e-19	97.8	hypothetical protein Pcal_1444	Pyrobaculum calidifontis JCM 11548
TTX_0423	382743	383900	-3	-3	arCOG02059	DsrA	C	Dissimilatory sulfite reductase (desulfoviridin), alpha and beta subunit	COG02221	sulfite reductase, dissimilatory-type, beta subunit	126460053	0	676	sulfite reductase, dissimilatory-type beta subunit	Pyrobaculum calidifontis JCM 11548
TTX_0424	383897	385114	-2	172	arCOG02057	DsrA	C	Dissimilatory sulfite reductase (desulfoviridin), alpha and beta subunit	COG02221	sulfite reductase, dissimilatory-type, alpha subunit	126460054	0	684	sulfite reductase, dissimilatory-type alpha subunit	Pyrobaculum calidifontis JCM 11548
TTX_0426	385286	386521	2	-3	arCOG02058	DsrA	C	Dissimilatory sulfite reductase (desulfoviridin), alpha and beta subunit	COG02221	sulfite reductase, dissimilatory-type, alpha subunit	18313456	0	663	sulfite reductase alpha subunit	Pyrobaculum aerophilum str. IM2
TTX_0427	386518	387633	1	-3	arCOG02059	DsrA	C	Dissimilatory sulfite reductase (desulfoviridin), alpha and beta subunit	COG02221	sulfite reductase, dissimilatory-type, beta subunit	18313457	0	654	sulfite reductase beta subunit	Pyrobaculum aerophilum str. IM2
TTX_0428	387630	388127	3	252	arCOG05629		S	Uncharacterized conserved protein		conserved hypothetical protein	145591429	2e-32	141	hypothetical protein Pars_1211	Pyrobaculum arsenaticum DSM 13514
TTX_0430	388379	389077	-2	88	arCOG00744		K	Transcriptional regulator containing HTH domain		Transcriptional regulator containing HTH domain	126460057	0.01	44.3	hypothetical protein Pcal_1449	Pyrobaculum calidifontis JCM 11548
TTX_0431	389165	389929	2	42	arCOG02195	NarI	C	Nitrate reductase gamma subunit	COG02181	narI nitrate reductase gamma chain	18313469	3e-110	401	nitrate reductase gamma subunit (narI)	Pyrobaculum aerophilum str. IM2
TTX_0432	389971	391452	1	-3	arCOG00333	GlpC	C	Fe-S oxidoreductase	COG00247	conserved iron sulfur protein	126460047	0	816	hypothetical protein Pcal_1439	Pyrobaculum calidifontis JCM 11548
TTX_0433	391449	391784	-3	47	arCOG04394	-	S	Uncharacterized conserved protein	COG01416	conserved hypothetical protein	119871649	4e-42	173	hypothetical protein Pisl_0130	Pyrobaculum islandicum DSM 4184
TTX_0434	391831	392079	-1	-3	arCOG07056		S	Uncharacterized conserved protein		hypothetical protein	18313534	2e-14	81.6	hypothetical protein PAE2708	Pyrobaculum aerophilum str. IM2
TTX_0435	392076	392306	-3	107	arCOG02062	SirA	O	Predicted redox protein, regulator of disulfide bond formation	COG00425	Predicted redox protein, regulator of disulfide bond formation	18313535	2e-26	121	hypothetical protein PAE2711a	Pyrobaculum aerophilum str. IM2
TTX_0437	392413	392955	1	3	arCOG01141	-	R	Phosphoesterase	COG00622	Predicted phosphoesterase	18313435	1e-67	259	hypothetical protein PAE2565	Pyrobaculum aerophilum str. IM2
TTX_0438	392958	394838	-3	2	arCOG00573	SdhA	C	Succinate dehydrogenase/fumarate reductase, flavoprotein subunit	COG01053	adenylylsulfate reductase, subunit A (apsA )	145591452	0	1058	adenylylsulfate reductase	Pyrobaculum arsenaticum DSM 13514
TTX_0439	394840	395349	-1	87	arCOG02618	-	C	Ferredoxin	COG01146	Adenylylsulfate reductase subunit beta	126460037	1e-69	265	adenylylsulfate reductase, beta subunit	Pyrobaculum calidifontis JCM 11548
TTX_0440	395436	396320	3	36	arCOG05627		S	Uncharacterized conserved protein		hypothetical protein	126460038	1e-112	410	hypothetical protein Pcal_1430	Pyrobaculum calidifontis JCM 11548
TTX_0441	396356	397702	2	-3	arCOG04191	MET3	P	ATP sulfurylase (sulfate adenylyltransferase)	COG02046	sulfate adenylyltransferase	145591456	0	816	sulfate adenylyltransferase	Pyrobaculum arsenaticum DSM 13514
TTX_0442	397699	398043	1	1	arCOG02617		S	Uncharacterized conserved protein	COG14925	hypothetical protein	145591457	6e-44	179	hypothetical protein Pars_1241	Pyrobaculum arsenaticum DSM 13514
TTX_0443	398044	400416	-1	54	arCOG01576;arCOG02763/1	ZntA	P	Cation transport ATPase	COG02217	Cation-transporting ATPase (P-type) fused to heavy-metal-associated domain	119872935	0	1153	heavy metal translocating P-type ATPase	Pyrobaculum islandicum DSM 4184
TTX_0444	400470	400649	3	1	arCOG04507	-	S	Uncharacterized conserved protein	COG03350	hypothetical protein	145591424	5e-21	103	YHS domain-containing protein	Pyrobaculum arsenaticum DSM 13514
TTX_0445	400650	401156	-3	277	arCOG05631		S	Uncharacterized conserved protein		conserved hypothetical protein	145590511	5e-33	143	hypothetical protein Pars_0247	Pyrobaculum arsenaticum DSM 13514
TTX_0447	401433	402059	-3	113	arCOG07057		S	Uncharacterized conserved protein		hypothetical protein	126459347	2e-31	139	hypothetical protein Pcal_0733	Pyrobaculum calidifontis JCM 11548
TTX_0448	402172	402615	1	7	arCOG00374	-	K	Predicted membrane-associated trancriptional regulator	COG02512	Predicted membrane-associated trancriptional regulator	159042047	5e-17	90.5	hypothetical protein Cmaq_1485	Caldivirga maquilingensis IC-167
TTX_0449	402622	403200	-1	76	arCOG03765		S	Uncharacterized conserved membrane protein	COG08507	hypothetical protein	126460070	2e-62	242	hypothetical protein Pcal_1462	Pyrobaculum calidifontis JCM 11548
TTX_0450	403276	403650	-1	167	arCOG02065	-	R	Peroxiredoxin family protein	COG02210	Peroxiredoxin family protein	18313482	8e-43	176	hypothetical protein PAE2634	Pyrobaculum aerophilum str. IM2
TTX_0451	403817	404038	-2	229	arCOG03911/2		S	Uncharacterized conserved membrane protein	COG03462	Uncharacterized conserved membrane protein	307595828	1e-05	52.8	hypothetical protein Vdis_1720	Vulcanisaeta distributa DSM 14429
TTX_0452	404267	405043	2	-3	arCOG00576	-	P	Predicted divalent heavy-metal cations transporter	COG00428	Predicted divalent heavy-metal cations transporter	18312037	1e-80	303	hypothetical protein PAE0600	Pyrobaculum aerophilum str. IM2
TTX_0453	405040	406080	-1	33	arCOG04050	Exo	L	5'-3' exonuclease (including N-terminal domain of PolI)	COG00258	flap-structure endonuclease (rad2)	171186427	1e-140	503	flap endonuclease-1	Thermoproteus neutrophilus V24Sta
TTX_0454	406113	406349	-3	-3	arCOG05445		S	Uncharacterized conserved protein		conserved hypothetical protein	18312111	2e-11	72	hypothetical protein PAE0697	Pyrobaculum aerophilum str. IM2
TTX_0455	406346	408538	-2	42	arCOG01308	SpoVK	O	ATPase of the AAA+ class	COG00464	cdc48-1 AAA family ATPase, possible cell division control protein cdc48	18312110	0	1289	AAA family ATPase, CDC48 subfamily protein	Pyrobaculum aerophilum str. IM2
TTX_0456	408580	408858	-1	32	arCOG01988	EFB1	J	Translation elongation factor EF-1beta	COG02092	elongation factor EF-1 beta subunit	18312109	2e-32	141	translation elongation factor aEF-1 beta subunit	Pyrobaculum aerophilum str. IM2
TTX_0457	408890	409087	-2	66	arCOG01989	-	J	Predicted Zn-ribbon RNA-binding protein with a function in translation	COG02888	Predicted Zn-ribbon RNA-binding protein	126460716	2e-24	114	hypothetical protein Pcal_2113	Pyrobaculum calidifontis JCM 11548
TTX_0458	409153	410859	1	57	arCOG01646	DAP2	E	Dipeptidyl aminopeptidase/acylaminoacyl-peptidase	COG01506	acylamino-acid releasing enzyme (apeH-1)	18312464	2e-163	580	acylamino-acid-releasing enzyme, conjectural	Pyrobaculum aerophilum str. IM2
TTX_0459	410916	411782	3	-10	arCOG00050	SpeE	E	Spermidine synthase	COG00421	spermidine synthase	119872811	4e-97	358	spermine synthase	Pyrobaculum islandicum DSM 4184
TTX_0460	411772	412467	-1	71	arCOG00017	-	R	Predicted transcriptional regulator	COG02522	Predicted transcriptional regulator	119872813	5e-60	234	hypothetical protein Pisl_1314	Pyrobaculum islandicum DSM 4184
TTX_0461	412538	412969	2	36	arCOG05493		S	Uncharacterized conserved protein		conserved hypothetical protein	18312476	3e-55	217	hypothetical protein PAE1208	Pyrobaculum aerophilum str. IM2
TTX_0462	413005	414411	1	104	arCOG00865	NtpB	C	Archaeal/vacuolar-type H+-ATPase subunit B	COG01156	H+-transporting A1A0 ATP synthase, subunit B	171184691	0	868	V-type ATP synthase subunit B	Thermoproteus neutrophilus V24Sta
TTX_0463	414515	414727	2	36	arCOG01009	-	K	Predicted transcriptional regulators containing the CopG/Arc/MetJ DNA-binding domain	COG03609	CopG/MetJ-family transcriptional regulator	145590651	7e-16	86.7	CopG family transcriptional regulator	Pyrobaculum arsenaticum DSM 13514
TTX_0464	414763	416241	1	102	arCOG00410	PheS	J	Phenylalanyl-tRNA synthetase alpha subunit	COG00016	phenylalanyl-tRNA synthetase alpha chain	126459409	0	671	phenylalanyl-tRNA synthetase subunit alpha	Pyrobaculum calidifontis JCM 11548
TTX_0465	416343	416711	3	-3						hypothetical protein
TTX_0466	416708	417580	-2	-10	arCOG01589	RimK	HJ	Glutathione synthase/glutaminyl transferase/alpha-L-glutamate ligase	COG00189	ribosomal protein S6 modification protein	171184739	2e-102	376	lysine biosynthesis enzyme LysX	Thermoproteus neutrophilus V24Sta
TTX_0467	417570	418859	-3	28	arCOG01748	ArgH	E	Argininosuccinate lyase	COG00165	argininosuccinate lyase	126458991	1e-139	500	argininosuccinate lyase	Pyrobaculum calidifontis JCM 11548
TTX_0468	418887	419981	3	-17	arCOG00064	CarA	EF	Carbamoylphosphate synthase small subunit	COG00505	carbamoyl-phosphate synthase small chain	145590408	6e-146	521	carbamoyl phosphate synthase small subunit	Pyrobaculum arsenaticum DSM 13514
TTX_0469	419964	420263	-3	196	arCOG03758		S	Uncharacterized conserved protein		hypothetical protein	18313598	3e-24	114	hypothetical protein PAE2800	Pyrobaculum aerophilum str. IM2
TTX_0470	420459	421487	3	-3	arCOG01176	RAD55	T	RecA-superfamily ATPase implicated in signal transduction	COG00467	RecA-superfamily ATPase	126459028	2e-60	237	AAA ATPase	Pyrobaculum calidifontis JCM 11548
TTX_0471	421484	421639	-2	97						hypothetical protein
TTX_0472	421736	422974	2	-3	arCOG01704	Dfp	H	Phosphopantothenoylcysteine synthetase/decarboxylase	COG00452	pantothenate metabolism flavoprotein	171184718	3e-143	512	phosphopantothenoylcysteine decarboxylase/phosphopantothenate--cysteine ligase	Thermoproteus neutrophilus V24Sta
TTX_0473	422971	423159	1	-16	arCOG05509		S	Uncharacterized conserved protein		hypothetical protein	171185079	3e-15	84.3	hypothetical protein Tneu_0613	Thermoproteus neutrophilus V24Sta
TTX_0474	423143	425365	-2	99	arCOG01559	FusA	J	Translation elongation factor G, EF-G (GTPase)	COG00480	elongation factor EF-2	119873440	0	1331	elongation factor EF-2	Pyrobaculum islandicum DSM 4184
TTX_0475	425464	426516	1	124	arCOG05908	-	S	Uncharacterized conserved protein	COG01633	conserved hypothetical protein	145590472	6e-100	368	uncharacterized linocin/CFP29-like protein	Pyrobaculum arsenaticum DSM 13514
TTX_0476	426640	426957	-1	-34						hypothetical protein
TTX_0477	426923	427834	2	23	arCOG01027	ThrB	E	Homoserine kinase	COG00083	homoserine kinase	145591306	5e-127	457	homoserine kinase	Pyrobaculum arsenaticum DSM 13514
TTX_0478	427857	428411	3	44	arCOG05710		S	Uncharacterized conserved protein	COG08441	conserved hypothetical protein	171185387	1e-48	196	hypothetical protein Tneu_0923	Thermoproteus neutrophilus V24Sta
TTX_0479	428455	428619	1	132	arCOG01917/2		S	Zn-ribbon domain containing protein	COG06440	Zn-ribbon domain containing protein	171185388	1e-17	92.4	band 7 protein	Thermoproteus neutrophilus V24Sta
TTX_0480	428751	429065	3	37	arCOG03776/2		S	Zn finger protein		Zn finger protein	126460629	3e-16	87.8	zinc finger TFIIB-type domain-containing protein	Pyrobaculum calidifontis JCM 11548
TTX_0481	429102	429905	3	40	arCOG00347	-	R	Archaeal enzyme of ATP-grasp superfamily	COG01938	ATP-grasp superfamily enzyme	145592419	1e-110	402	hypothetical protein Pars_2223	Pyrobaculum arsenaticum DSM 13514
TTX_0482	429945	431345	3	0	arCOG01020	LivK	E	ABC-type branched-chain amino acid transport system, periplasmic component	COG00683	branched-chain amino acid transport, periplasmic component	119873015	9e-166	587	extracellular ligand-binding receptor	Pyrobaculum islandicum DSM 4184
TTX_0483	431345	432223	2	-3	arCOG01270	LivH	E	Branched-chain amino acid ABC-type transport system, permease component	COG00559	branched-chain amino acid transport permease, LivH	126459461	3e-109	398	inner-membrane translocator	Pyrobaculum calidifontis JCM 11548
TTX_0484	432220	433185	1	-3	arCOG01274	LivM	E	ABC-type branched-chain amino acid transport system, permease component	COG04177	branched-chain amino acid transport permease, LivM	126459460	3e-118	428	inner-membrane translocator	Pyrobaculum calidifontis JCM 11548
TTX_0485	433182	433913	3	-12	arCOG00926	LivG	E	ABC-type branched-chain amino acid transport system, ATPase component	COG00411	branched-chain amino acid transport ATP-binding protein LivG	119873012	5e-104	380	ABC transporter related	Pyrobaculum islandicum DSM 4184
TTX_0486	433901	434605	2	9	arCOG00924	LivF	E	ABC-type branched-chain amino acid transport system, ATPase component	COG00410	branched-chain amino acid transport ATP-binding protein LivF	119873011	9e-91	336	ABC transporter related	Pyrobaculum islandicum DSM 4184
TTX_0487	434614	435498	-1	43	arCOG02833	DegQ	O	Serine protease Do (heat-shock protein)	COG00265	serine protease	126459872	2e-98	362	peptidase S1 and S6, chymotrypsin/Hap	Pyrobaculum calidifontis JCM 11548
TTX_0488	435541	436356	1	-3	arCOG01619	ARA1	R	Aldo/keto reductase, related to diketogulonate reductase	COG00656	oxidoreductase	145592007	1e-58	230	aldo/keto reductase	Pyrobaculum arsenaticum DSM 13514
TTX_0489	436353	437390	-3	130	arCOG00636	HypE	O	Hydrogenase maturation factor	COG00309	hydrogenase expression/formation protein	119871721	2e-163	579	hydrogenase expression/formation protein HypE	Pyrobaculum islandicum DSM 4184
TTX_0490	437520	438476	3	68	arCOG01005	LraI	P	ABC-type metal ion transport system, periplasmic component/surface adhesin	COG00803	ABC-type Mn/Zn transport system, periplasmic component	126459976	2e-88	329	periplasmic solute binding protein	Pyrobaculum calidifontis JCM 11548
TTX_0491	438544	439269	1	-13	arCOG00201	ZnuC	P	ABC-type Mn/Zn transport system, ATPase component	COG01121	ABC-type Mn/Zn transport system, ATP-binding protein	171184742	2e-87	325	ABC transporter related	Thermoproteus neutrophilus V24Sta
TTX_0492	439256	440137	2	54	arCOG01006	ZnuB	P	ABC-type Mn2+/Zn2+ transport system, permease component	COG01108	ABC-type Mn/Zn transport system, permease protein	18312502	3e-79	298	manganese transport permease protein	Pyrobaculum aerophilum str. IM2
TTX_0493	440191	442830	1	40	arCOG01697	AcnA	C	Aconitase A	COG01048	aconitate hydratase	18312670	0	1403	aconitate hydratase	Pyrobaculum aerophilum str. IM2
TTX_0494	442870	443550	1	-14	arCOG01087	TpiA	G	Triosephosphate isomerase	COG00149	triosephosphate isomerase	171185082	1e-98	362	triosephosphate isomerase	Thermoproteus neutrophilus V24Sta
TTX_0495	443536	444723	-1	152	arCOG01481	PncB	H	Nicotinic acid phosphoribosyltransferase	COG01488	nicotinic acid phosphoribosyltransferase	119871903	2e-158	563	nicotinate phosphoribosyltransferase	Pyrobaculum islandicum DSM 4184
TTX_0497	444875	445999	2	276	arCOG04237	GltA	C	Citrate synthase	COG00372	citrate synthase 1	126458779	5e-154	548	citrate synthase	Pyrobaculum calidifontis JCM 11548
TTX_0498	446275	447765	-1	3	arCOG07037/3		S	Uncharacterized conserved protein		hypothetical protein	119872902	3e-71	273	hypothetical protein Pisl_1407	Pyrobaculum islandicum DSM 4184
TTX_0499	447768	448466	-3	41	arCOG00739	ArsR	K	Transcriptional regulator containing HTH domain, ArsR family	COG00640	Transcriptional regulator, ArsR family	18312986	2e-51	205	hypothetical protein PAE1948	Pyrobaculum aerophilum str. IM2
TTX_0500	448507	448857	-1	0	arCOG07038		S	Uncharacterized conserved protein		hypothetical protein	145592226	4e-26	120	hypothetical protein Pars_2029	Pyrobaculum arsenaticum DSM 13514
TTX_0501	448857	449258	-3	-9	arCOG07039		S	Uncharacterized conserved protein		hypothetical protein	18312990	1e-25	119	hypothetical protein PAE1955	Pyrobaculum aerophilum str. IM2
TTX_0502	449249	450499	-2	-3	arCOG05547		S	Uncharacterized conserved protein		hypothetical protein	145592228	7e-69	265	hypothetical protein Pars_2031	Pyrobaculum arsenaticum DSM 13514
TTX_0503	450496	451092	-1	102	arCOG05548		S	Uncharacterized conserved protein		hypothetical protein	126459523	6e-58	227	hypothetical protein Pcal_0910	Pyrobaculum calidifontis JCM 11548
TTX_0504	451194	452429	-3	137	arCOG00216	MoeA	H	Molybdopterin biosynthesis enzyme	COG00303	molybdenum cofactor biosynthesis protein	171185308	1e-154	550	molybdenum cofactor synthesis domain-containing protein	Thermoproteus neutrophilus V24Sta
TTX_0505	452566	454020	-1	74	arCOG00039	-	R	Predicted PP-loop superfamily ATPase	COG00449,COG00603	exsB-family regulator, ATPase and Glucosamine 6-phosphate synthetase domains	307594719	0	696	exsB protein	Vulcanisaeta distributa DSM 14429
TTX_0505a	454094	454303	-	-7	arCOG00738		K	Transcriptional regulator containing HTH domain, ArsR family	COG00640	Transcriptional regulator containing HTH domain, ArsR family	126458768	9e-10	66.2	ArsR family transcriptional regulator	Pyrobaculum calidifontis JCM 11548
TTX_0507	454296	454556	-3	103	arCOG03758		S	Uncharacterized conserved protein		hypothetical protein	119873271	1e-06	55.8	hypothetical protein Pisl_1786	Pyrobaculum islandicum DSM 4184
TTX_0508	454659	455240	3	31	arCOG02942	RnhA	L	Ribonuclease HI	COG00328	Ribonuclease HI	145590536	2e-34	148	ribonuclease H	Pyrobaculum arsenaticum DSM 13514
TTX_0509	455271	455867	3	-13	arCOG05706	DAP2	E	Dipeptidyl aminopeptidase/acylaminoacyl-peptidase	COG01506	Dipeptidyl aminopeptidases/acylaminoacyl-peptidases	18314165	2e-64	248	hypothetical protein PAE3573	Pyrobaculum aerophilum str. IM2
TTX_0510	455854	456594	-1	-25	arCOG04166	-	S	Uncharacterized protein conserved in archaea	COG04879	conserved hypothetical protein	171185367	2e-72	276	hypothetical protein Tneu_0903	Thermoproteus neutrophilus V24Sta
TTX_0511	456569	457108	-2	206	arCOG04113	RplP	J	Ribosomal protein L16	COG00197	50S ribosomal protein L10	18314160	3e-76	287	50S ribosomal protein L10e	Pyrobaculum aerophilum str. IM2
TTX_0512	457314	457949	-3	20	arCOG00686/3	-	L	Transposase	COG00675	Transposase	119873021	7e-73	276	IS605 family transposase OrfB	Pyrobaculum islandicum DSM 4184
TTX_0513	457969	458358	-1	0	arCOG04061	EGD2	K	Transcription factor homologous to NACalpha-BTF3	COG01308	transcription factor homologous to NACalpha-BTF3	171185365	7e-40	166	nascent polypeptide-associated complex protein	Thermoproteus neutrophilus V24Sta
TTX_0514	458358	461039	-3	427	arCOG01255	AlaS	J	Alanyl-tRNA synthetase	COG00013	alanyl-tRNA synthetase	145592424	0	1304	alanyl-tRNA synthetase	Pyrobaculum arsenaticum DSM 13514
TTX_0515	461466	462419	-3	46	arCOG00431	-	R	Predicted phosphohydrolase (DHH superfamily)	COG00618	DHH family hydrolase	171186141	9e-100	367	Fis family transcriptional regulator	Thermoproteus neutrophilus V24Sta
TTX_0516	462465	463019	3	21	arCOG05656		S	Uncharacterized conserved protein		hypothetical protein	18313772	3e-31	138	hypothetical protein PAE3028	Pyrobaculum aerophilum str. IM2
TTX_0516a	463040	463201	+	29	arCOG_pre		S	Zn finger protein		Zn finger protein	171186139	7e-18	93.2	hypothetical protein Tneu_1690	Thermoproteus neutrophilus V24Sta
TTX_0519	463230	465584	3	39	arCOG02044	-	R	Uncharacterized membrane protein, required for N-linked glycosylation	COG01287	oligosaccharyl transferase stt3 homolog	119871945	0	638	oligosaccharyl transferase, STT3 subunit	Pyrobaculum islandicum DSM 4184
TTX_0520	465623	466420	2	-3	arCOG04107	SUI2	J	Translation initiation factor 2, alpha subunit (eIF-2alpha)	COG01093	translation initiation factor eIF-2 alpha subunit (eif2A)	126459608	2e-93	345	translation initiation factor IF-2 subunit alpha	Pyrobaculum calidifontis JCM 11548
TTX_0521a	466417	466638	1	74	arCOG00906	-	J	Predicted Zn-ribbon RNA-binding protein	COG02260	Ribosome biogenesis protein Nop10	119871946	2e-13	78.6	H/ACA RNA-protein complex component Nop10p	Pyrobaculum islandicum DSM 4184
TTX_0522	466712	467572	-2	62	arCOG00247	MmsB	I	3-hydroxyisobutyrate dehydrogenase or related beta-hydroxyacid dehydrogenase	COG02084	3-hydroxyisobutyrate dehydrogenase	229579025	2e-93	345	3-hydroxyisobutyrate dehydrogenase	Sulfolobus islandicus Y.G.57.14
TTX_0523	467634	468347	3	-29	arCOG02291	-	R	HAD superfamily hydrolase	COG01011	HAD superfamily hydrolase	307594466	2e-27	126	HAD-superfamily hydrolase	Vulcanisaeta distributa DSM 14429
TTX_0524	468318	468953	-3	25						hypothetical protein
TTX_0525	468978	469796	-3	-3	arCOG01290	SplB	L	DNA repair photolyase	COG01533	DNA repair photolyase	18313395	5e-81	304	hypothetical protein PAE2508	Pyrobaculum aerophilum str. IM2
TTX_0526	469793	470947	-2	43	arCOG01174	RAD55	T	RecA-superfamily ATPase implicated in signal transduction	COG00467	RecA-superfamily ATPase	126458848	8e-61	238	AAA ATPase	Pyrobaculum calidifontis JCM 11548
TTX_0527	470990	472207	-2	62	arCOG04269	-	S	Uncharacterized conserved protein	COG01602	conserved hypothetical protein	307595445	2e-145	519	hypothetical protein Vdis_1325	Vulcanisaeta distributa DSM 14429
TTX_0528	472269	473177	3	45	arCOG00255	PheA	E	Prephenate dehydratase	COG00077	bifunctional chorismate mutase / prephenate dehydratase	18312256	4e-100	368	chorismate mutase/prephenate dehydratase (P-protein)	Pyrobaculum aerophilum str. IM2
TTX_0529	473222	473467	2	-7						hypothetical protein
TTX_0530	473460	475595	-3	19	arCOG00553	-	L	Replicative SFII helicase	COG01204	DNA helicase	145590377	0	857	DEAD/DEAH box helicase domain-containing protein	Pyrobaculum arsenaticum DSM 13514
TTX_0531	475614	475859	-3	33	arCOG00580	RPB9	K	DNA-directed RNA polymerase, subunit M/Transcription elongation factor TFIIS	COG01594	DNA-directed RNA polymerase, subunit M/Transcription elongation factor TFIIS
TTX_0532	475892	476323	-2	163	arCOG00631	-	R	CBS domain	COG00517	CBS domain protein	145591695	2e-48	194	signal-transduction protein	Pyrobaculum arsenaticum DSM 13514
TTX_0533	476486	476986	2	72	arCOG00551	-	L	DNA replication initiation complex subunit, GINS family	COG01711	Replication initiation protein, GINS family	119872696	3e-29	130	hypothetical protein Pisl_1193	Pyrobaculum islandicum DSM 4184
TTX_0534	477058	478062	-1	152	arCOG04387	PurA	F	Adenylosuccinate synthase	COG00104	adenylosuccinate synthetase	126458754	3e-145	518	adenylosuccinate synthetase	Pyrobaculum calidifontis JCM 11548
TTX_0535	478214	479665	2	-17	arCOG02231	-	R	Uncharacterized FAD-dependent dehydrogenase	COG02509	Predicted dehydrogenase	145590429	0	839	FAD dependent oxidoreductase	Pyrobaculum arsenaticum DSM 13514
TTX_0536	479648	480085	-2	36	arCOG05320		S	Predicted membrane-bound metal-dependent hydrolase	COG12946	conserved hypothetical protein	207258150	4e-21	103	hypothetical protein pAH1_p34	Acidianus hospitalis
TTX_0537	480121	481143	1	29	arCOG01741	PelA	R	Predicted RNA-binding protein	COG01537	cell division protein pelota, predicted RNA-binding protein	171185985	6e-99	364	eRF1 domain-containing 1 protein	Thermoproteus neutrophilus V24Sta
TTX_0538	481172	481339	2	24						hypothetical protein
TTX_0539	481363	482271	1	27	arCOG04172	DapA	EM	Dihydrodipicolinate synthase/N-acetylneuraminate lyase	COG00329	dihydrodipicolinate synthase	145591222	7e-130	467	dihydrodipicolinate synthetase	Pyrobaculum arsenaticum DSM 13514
TTX_0540	482298	482570	3	-3	arCOG04941	-	T	ACT domain-containing protein	COG03830	ACT domain protein	126460608	5e-34	146	hypothetical protein Pcal_2005	Pyrobaculum calidifontis JCM 11548
TTX_0541	482567	483916	2	77	arCOG04321	-	S	Uncharacterized conserved protein	COG02848	conserved hypothetical protein	119872271	0	673	hypothetical protein Pisl_0759	Pyrobaculum islandicum DSM 4184
TTX_0542	483993	485036	3	-3	arCOG04346	-	F	5-formaminoimidazole-4-carboxamide-1-beta-D-ribofuranosyl 5'-monophosphate synthetase (purine biosynthesis)	COG01759	5-formaminoimidazole-4-carboxamide-1-beta-D-ribofuranosyl 5'-monophosphate synthetase	145592456	8e-166	587	5-formaminoimidazole-4-carboxamide-1-(beta)-D-ribofuranosyl 5'-monophosphate synthetase-like protein	Pyrobaculum arsenaticum DSM 13514
TTX_0543	485033	486040	2	245	arCOG04346	-	F	5-formaminoimidazole-4-carboxamide-1-beta-D-ribofuranosyl 5'-monophosphate synthetase (purine biosynthesis)	COG01759	5-formaminoimidazole-4-carboxamide-1-beta-D-ribofuranosyl 5'-monophosphate synthetase	18312043	5e-142	508	5-formaminoimidazole-4-carboxamide-1-(beta)-D-ribofuranosyl 5'-monophosphate synthetase	Pyrobaculum aerophilum str. IM2
TTX_0544	486285	487154	3	62	arCOG00498	GloB	R	Zn-dependent hydrolase, glyoxylase family	COG00491	metallo-beta-lactamase family protein	145591237	2e-103	379	beta-lactamase domain-containing protein	Pyrobaculum arsenaticum DSM 13514
TTX_0545	487216	487371	1	-3	arCOG05678		S	Uncharacterized conserved protein		hypothetical protein	18313963	6e-10	67	hypothetical protein PAE3286	Pyrobaculum aerophilum str. IM2
TTX_0546	487368	487877	-3	-3	arCOG04076	-	S	Uncharacterized protein conserved in archaea	COG01909	conserved hypothetical protein	171185983	6e-47	189	hypothetical protein Tneu_1532	Thermoproteus neutrophilus V24Sta
TTX_0547	487874	488587	-2	25	arCOG00500	ElaC	R	Metal-dependent hydrolase of the beta-lactamase superfamily	COG01234	metallo-beta-lactamase family protein	126460370	5e-76	287	beta-lactamase domain-containing protein	Pyrobaculum calidifontis JCM 11548
TTX_0548	488612	489676	-2	170	arCOG01115	-	R	Predicted DNA-binding protein containing a Zn-ribbon domain	COG01571	Predicted DNA-binding protein, Zn-ribbon domain	119872674	2e-115	419	hypothetical protein Pisl_1170	Pyrobaculum islandicum DSM 4184
TTX_0549	489846	491525	-3	24	arCOG00157	UgpA	G	ABC-type sugar transport system, permease component	COG00395,COG01175	ABC-type sugar transport system, permease component	307595527	0	852	binding-protein-dependent transport systems inner membrane component	Vulcanisaeta distributa DSM 14429
TTX_0550	491549	492994	-2	618	arCOG00156	UgpB	G	ABC-type sugar transport system, periplasmic component	COG01653	ABC-type sugar transport system, periplasmic component	307595528	0	717	extracellular solute-binding protein family 1	Vulcanisaeta distributa DSM 14429
TTX_0551	493612	494325	-1	79	arCOG01214	Cof	R	HAD superfamily hydrolase		HAD superfamily hydrolase	126460493	3e-75	285	HAD family hydrolase	Pyrobaculum calidifontis JCM 11548
TTX_0552	494404	495300	1	#REF!	arCOG00235	MhpD	Q	2-keto-4-pentenoate hydratase/2-oxohepta-3-ene-1,7-dioic acid hydratase (catechol pathway)	COG00179	2-hydroxyhepta-2,4-diene-1,7-dioate isomerase	145591600	1e-130	469	5-oxopent-3-ene-1,2,5-tricarboxylate decarboxylase	Pyrobaculum arsenaticum DSM 13514
TTX_0553	495612	495908	-3	146						hypothetical protein
TTX_0554	496054	496179	-1	-3						hypothetical protein
TTX_0555	496176	496442	-3	198	arCOG05379/2	-	S	Uncharacterized conserved protein	COG04754	hypothetical protein	170290355	7e-05	50.1	hypothetical protein Kcr_0740	Candidatus Korarchaeum cryptofilum OPF8
TTX_0556	496640	497854	2	29	arCOG01548	NuoD	C	NADH dehydrogenase subunit D	COG00649	NADH dehydrogenase I chain D	18312731	6e-171	604	NADH dehydrogenase subunit D	Pyrobaculum aerophilum str. IM2
TTX_0557	497883	498896	3	-3	arCOG01546	NuoH	C	NADH dehydrogenase subunit H	COG01005	NADH dehydrogenase I chain H	145590887	6e-108	394	NADH dehydrogenase subunit H	Pyrobaculum arsenaticum DSM 13514
TTX_0558	498893	499387	2	58	arCOG01543	NuoI	C	NADH dehydrogenase subunit I	COG01143	NADH dehydrogenase I chain I	171185123	3e-54	214	NADH dehydrogenase subunit I	Thermoproteus neutrophilus V24Sta
TTX_0559	499445	499873	2	-3	arCOG05520	NuoJ	S	NADH-quinone oxidoreductase subunit J	COG00839	NADH dehydrogenase I chain J	126459133	7e-19	96.7	NADH-ubiquinone/plastoquinone oxidoreductase, chain 6	Pyrobaculum calidifontis JCM 11548
TTX_0560	499870	500163	1	-3	arCOG05519	NuoK	S	NADH-quinone oxidoreductase subunit K	COG00713	NADH dehydrogenase I chain K	126459134	2e-18	94.7	NADH-ubiquinone oxidoreductase, chain 4L	Pyrobaculum calidifontis JCM 11548
TTX_0561	500160	501620	3	-3	arCOG01537	NuoM	CP	NADH:ubiquinone oxidoreductase subunit 4 (chain M)	COG01008	NADH dehydrogenase I chain M	171185120	8e-165	584	NADH dehydrogenase (quinone)	Thermoproteus neutrophilus V24Sta
TTX_0562	501617	503512	2	-3	arCOG01539	NuoL	CP	NADH dehydrogenase subunit L	COG01009	NADH dehydrogenase I chain L	18312721	0	691	NADH-ubiquinone oxidoreductase subunit	Pyrobaculum aerophilum str. IM2
TTX_0563	503509	504768	1	23	arCOG01540	NuoN	C	NADH dehydrogenase subunit N	COG01007	NADH dehydrogenase I chain N	18312720	3e-104	382	NADH-ubiquinone oxidoreductase subunit	Pyrobaculum aerophilum str. IM2
TTX_0564	504791	505342	2	127	arCOG04313	Ndk	F	Nucleoside diphosphate kinase	COG00105	nucleoside diphosphate kinase	159041012	4e-82	306	nucleoside diphosphate kinase	Caldivirga maquilingensis IC-167
TTX_0565	505469	507358	2	62	arCOG01529	Acs	I	Acyl-coenzyme A synthetase/AMP-(fatty) acid ligase	COG00365	acetyl-CoA synthetase	18313377	0	1130	acetyl-coenzyme A synthetase	Pyrobaculum aerophilum str. IM2
TTX_0566	507420	508562	3	-3	arCOG01279	PaaJ	I	Acetyl-CoA acetyltransferase	COG00183	acetyl-CoA C-acyltransferase (acaB-1)	18313381	0	654	acetyl-CoA acetyltransferase	Pyrobaculum aerophilum str. IM2
TTX_0567	508559	509746	2	-3	arCOG01280	PaaJ	I	Acetyl-CoA acetyltransferase	COG00183	acetyl-CoA C-acyltransferase (acaB-2)	18313382	0	767	acetyl-CoA acetyltransferase	Pyrobaculum aerophilum str. IM2
TTX_0568	509743	510273	1	-3	arCOG01287	-	R	Predicted nucleic-acid-binding protein containing a Zn-ribbon	COG01545	Predicted DNA-binding protein, Zn-ribbon domain	18313383	7e-79	296	protein associated with acetyl-CoA C-acyltransferase	Pyrobaculum aerophilum str. IM2
TTX_0569	510270	510701	3	-3	arCOG01288	-	R	Predicted nucleic-acid-binding protein containing a Zn-ribbon	COG01545	Predicted DNA-binding protein, Zn-ribbon domain	18313384	6e-63	243	protein associated with acetyl-CoA C-acyltransferase	Pyrobaculum aerophilum str. IM2
TTX_0570	510698	511840	2	-3	arCOG01707	CaiA	I	Acyl-CoA dehydrogenase	COG01960	acyl-CoA dehydrogenase	18313385	7e-180	634	acyl-CoA dehydrogenase	Pyrobaculum aerophilum str. IM2
TTX_0571	511837	512043	-1	44	arCOG05552		S	Uncharacterized conserved protein		hypothetical protein	126459643	4e-16	87.4	hypothetical protein Pcal_1030	Pyrobaculum calidifontis JCM 11548
TTX_0572	512087	513070	2	-37	arCOG05708		S	Uncharacterized conserved protein		hypothetical protein	18314204	3e-46	189	hypothetical protein PAE3625	Pyrobaculum aerophilum str. IM2
TTX_0573	513033	513428	-3	14	arCOG04217	-	R	Predicted metallopeptidase	COG04900	Predicted metallopeptidase	18313022	2e-25	118	hypothetical protein PAE1999	Pyrobaculum aerophilum str. IM2
TTX_0574	513442	515322	1	32	arCOG01491	BisC	C	Anaerobic dehydrogenase	COG00243	molybdopterin oxidoreductase DmsD	145592266	0	767	molydopterin dinucleotide-binding region	Pyrobaculum arsenaticum DSM 13514
TTX_0575	515354	515629	2	2	arCOG04109	RPL42A	J	Ribosomal protein L44E	COG01631	ribosomal protein L44E	18313777	4e-37	157	50S ribosomal protein L44e	Pyrobaculum aerophilum str. IM2
TTX_0576	515631	515834	3	195	arCOG04108	RPS27A	J	Ribosomal protein S27E	COG02051	ibosomal protein S27E	119871948	7e-26	119	30S ribosomal protein S27e	Pyrobaculum islandicum DSM 4184
TTX_0578	516029	516508	-2	31	arCOG00552	-	L	DNA replication initiation complex subunit, GINS family		DNA replication initiation complex subunit, GINS family	126459605	4e-37	157	hypothetical protein Pcal_0992	Pyrobaculum calidifontis JCM 11548
TTX_0579	516539	517489	-2	5	arCOG04110	PRI1	L	Eukaryotic-type DNA primase, catalytic (small) subunit	COG01467	DNA primase small subunit	171186132	4e-78	295	DNA primase, small subunit	Thermoproteus neutrophilus V24Sta
TTX_0580	517494	518252	-3	258	arCOG00488	DnaN	L	DNA polymerase sliding clamp subunit (PCNA homolog)	COG00592	DNA polymerase sliding clamp A (PCNA)	126459603	2e-99	365	monomeric DNA polymerase sliding clamp	Pyrobaculum calidifontis JCM 11548
TTX_0581	518510	518839	-2	79	arCOG00579	RPB9	K	DNA-directed RNA polymerase, subunit M/Transcription elongation factor TFIIS	COG01594	archaeal transcription elongation factor TFS	18313781	1e-39	165	putative DNA-directed RNA polymerase subunit M	Pyrobaculum aerophilum str. IM2
TTX_0582	518918	519394	2	0	arCOG01344	RPS19A	J	Ribosomal protein S19E (S16A)	COG02238	ribosomal protein S19E	18313782	4e-66	253	30S ribosomal protein S19e	Pyrobaculum aerophilum str. IM2
TTX_0583	519394	519723	1	58	arCOG04179	-	R	DNA-binding protein	COG02118	DNA-binding protein	119871955	1e-33	145	hypothetical protein Pisl_0441	Pyrobaculum islandicum DSM 4184
TTX_0584a	519781	519936	1	24	arCOG04177	RPL39	J	Ribosomal protein L39E	COG02167	ribosomal protein L39E	119871956	2e-16	88.2	50S ribosomal protein L39e	Pyrobaculum islandicum DSM 4184
TTX_0585	519960	520235	3	0	arCOG04473	RPL31A	J	Ribosomal protein L31E	COG02097	ribosomal protein L31E	171186112	9e-24	112	50S ribosomal protein L31e	Thermoproteus neutrophilus V24Sta
TTX_0586	520235	520585	2	21	arCOG05696		S	Uncharacterized conserved protein		hypothetical protein	18314131	1e-21	105	hypothetical protein PAE3524	Pyrobaculum aerophilum str. IM2
TTX_0587	520606	521826	1	511	arCOG00770	DinG	KL	Rad3-related DNA helicase	COG01199	Rad3-related DNA helicase	119872446	1e-91	341	helicase c2	Pyrobaculum islandicum DSM 4184
TTX_0588	522337	523224	1	-3	arCOG00285	-	L	HerA helicase	COG00433	HerA-helicase	18314133	6e-76	288	hypothetical protein PAE3527	Pyrobaculum aerophilum str. IM2
TTX_0589	523221	523436	3	21						hypothetical protein
TTX_0591	523457	523819	2	36	arCOG05697		S	Uncharacterized conserved protein		Predicted DNA binding protein, contains wHTH domain	126460580	4e-41	170	hypothetical protein Pcal_1977	Pyrobaculum calidifontis JCM 11548
TTX_0592	523855	524832	1	-33	arCOG01333	HtpX	O	Zn-dependent protease with chaperone function	COG00501	htpX-like Zn-dependent protease	145591828	6e-70	268	peptidase M48, Ste24p	Pyrobaculum arsenaticum DSM 13514
TTX_0593	524799	525167	3	111	arCOG05698		S	Uncharacterized conserved protein		hypothetical protein	18314146	1e-15	85.5	hypothetical protein PAE3548	Pyrobaculum aerophilum str. IM2
TTX_0594	525278	525454	2	-28	arCOG07431		S	Uncharacterized conserved protein		hypothetical protein	126460576	5e-18	93.6	hypothetical protein Pcal_1973	Pyrobaculum calidifontis JCM 11548
TTX_0595	525426	525896	3	20	arCOG05699		S	Uncharacterized conserved protein		hypothetical protein	145591826	8e-25	116	hypothetical protein Pars_1622	Pyrobaculum arsenaticum DSM 13514
TTX_0596	525916	526995	-1	-3	arCOG00666	GCD1	M	N-acetylglucosamine-1-phosphate uridyltransferase	COG01208	sugar phosphate nucleotidyl transferase (snt-5)	171185354	9e-118	427	nucleotidyl transferase	Thermoproteus neutrophilus V24Sta
TTX_0599	526992	527681	-3	1	arCOG05700		S	Uncharacterized conserved protein		conserved hypothetical protein	119872439	2e-36	155	hypothetical protein Pisl_0927	Pyrobaculum islandicum DSM 4184
TTX_0600	527682	527981	3	23	arCOG05701/1		S	Uncharacterized conserved protein		hypothetical protein	126460571	1e-05	52.8	hypothetical protein Pcal_1968	Pyrobaculum calidifontis JCM 11548
TTX_0601	528004	528489	1	-3	arCOG00419	Hit	FGR	HIT family hydrolase	COG00537	HIT family protein	18314152	7e-34	146	HIT family protein	Pyrobaculum aerophilum str. IM2
TTX_0602	528486	529529	3	-3	arCOG05702		R	Predicted ATPase		P-loop ATPase superfamily protein	126460591	3e-116	422	hypothetical protein Pcal_1988	Pyrobaculum calidifontis JCM 11548
TTX_0603	529526	529867	2	160	arCOG04312	-	R	Uncharacterized protein of PilT N-term./Vapc superfamily	COG01412	PIN domain protein	171185360	7e-21	103	PilT domain-containing protein	Thermoproteus neutrophilus V24Sta
TTX_0605	530027	530596	2	-3	arCOG00675	RPB7	K	DNA-directed RNA polymerase, subunit E'	COG01095	DNA-directed RNA polymerase, subunit E'	171185361	1e-78	295	DNA-directed RNA polymerase subunit E'	Thermoproteus neutrophilus V24Sta
TTX_0606	530593	530814	1	-27	arCOG04077	-	K	DNA-directed RNA polymerase, subunit E''	COG02093	Transcription elongation factor Spt4/RpoE2, zinc finger protein	126460594	7e-29	129	DNA-directed RNA polymerase subunit E, RpoE2	Pyrobaculum calidifontis JCM 11548
TTX_0607	530787	531233	-3	253	arCOG05703		S	Uncharacterized conserved protein		hypothetical protein	126460595	3e-25	117	hypothetical protein Pcal_1992	Pyrobaculum calidifontis JCM 11548
TTX_0608	531486	534200	3	43						hypothetical protein	171185502	8e-27	127	hypothetical protein Tneu_1044	Thermoproteus neutrophilus V24Sta
TTX_0609	534243	536828	3	515	arCOG03671		E	Thermopsin-like protease		Thermopsin-like protease	171185500	0	774	hypothetical protein Tneu_1042	Thermoproteus neutrophilus V24Sta
TTX_0610	537343	539148	1	3	arCOG00057	GlmS	M	Glucosamine 6-phosphate synthetase	COG00449	glmS glucosamine--fructose-6-phosphate aminotransferase	126459613	0	817	glucosamine--fructose-6-phosphate aminotransferase	Pyrobaculum calidifontis JCM 11548
TTX_0611	539151	540233	3	0	arCOG00666	GCD1	M	N-acetylglucosamine-1-phosphate uridyltransferase	COG01208	sugar phosphate nucleotidyltransferase (snt-6)	145591978	6e-100	368	nucleotidyl transferase	Pyrobaculum arsenaticum DSM 13514
TTX_0612	540233	541183	2	-19	arCOG00773	-	I	Acyl-CoA hydrolase	COG01607	acyl-CoA hydrolase	126458797	7e-86	321	thioesterase superfamily protein	Pyrobaculum calidifontis JCM 11548
TTX_0613	541164	541835	-3	44	arCOG04320	DeoC	F	Deoxyribose-phosphate aldolase	COG00274	deoxyribose-phosphate aldolase	315231303	4e-59	231	deoxyribose-phosphate aldolase	Thermococcus barophilus MP
TTX_0614	541879	542631	1	36	arCOG05674		S	Uncharacterized conserved protein		hypothetical protein	171186077	1e-37	160	hypothetical protein Tneu_1627	Thermoproteus neutrophilus V24Sta
TTX_0615	542667	543986	3	18	arCOG01228	Ffh	U	Signal recognition particle GTPase	COG00541	signal recognition particle, subunit SRP54	18314019	0	647	signal recognition particle	Pyrobaculum aerophilum str. IM2
TTX_0616	544004	544444	2	3	arCOG01240	-	S	Uncharacterized conserved protein	COG01901	Uncharacterized conserved protein	126460330	1e-32	142	hypothetical protein Pcal_1725	Pyrobaculum calidifontis JCM 11548
TTX_0617	544447	545679	-1	34	arCOG01015	-	J	Predicted pseudouridylate synthase	COG01258	Predicted pseudouridylate synthase	126460329	6e-131	471	putative pseudouridylate synthase	Pyrobaculum calidifontis JCM 11548
TTX_0618	545713	546666	-1	19	arCOG01035	-	E	Alanine dehydrogenase, mu-crystallin homolog	COG02423	ornithine cyclodeaminase (OCD)	307595188	2e-110	402	ornithine cyclodeaminase	Vulcanisaeta distributa DSM 14429
TTX_0619	546685	547323	-1	127	arCOG04349	-	S	Predicted membrane protein	COG03374	conserved hypothetical protein	18313408	2e-42	176	hypothetical protein PAE2526	Pyrobaculum aerophilum str. IM2
TTX_0620	547450	548868	-1	47	arCOG00038;arCOG02023/1	ThiI	H	Thiamine biosynthesis ATP pyrophosphatase	COG00301	thiazole biosynthesis protein Thi I	126459655	1e-165	587	thiamine biosynthesis protein ThiI	Pyrobaculum calidifontis JCM 11548
TTX_0621	548915	549469	2	32	arCOG04702	-	R	Phospholipid-binding protein	COG01881	Phospholipid-binding protein	126466432	1e-46	189	PBP family phospholipid-binding protein	Staphylothermus marinus F1
TTX_0622	549501	551147	3	41	arCOG00144	ProP	GEPR	permease of the major facilitator superfamily	COG00477	permease, multidrug efflux	159040676	0	674	major facilitator transporter	Caldivirga maquilingensis IC-167
TTX_0623	551188	552333	-1	21	arCOG00914	ArgD	E	Ornithine/acetylornithine aminotransferase	COG04992	acetylornithine aminotransferase	145591614	1e-180	636	aminotransferase class-III	Pyrobaculum arsenaticum DSM 13514
TTX_0624	552354	553163	-3	53	arCOG00062	-	R	Predicted amidohydrolase	COG00388	glutamine-dependent NAD+ synthetase	227829009	2e-109	399	Nitrilase/cyanide hydratase and apolipoproteinN-acyltransferase	Sulfolobus islandicus M.14.25
TTX_0625	553216	554061	-1	5	arCOG00069	NadE	H	NH3-dependent NAD+ synthetase	COG00171	NH(3)-dependent NAD+ synthetase	227829008	5e-109	397	NAD synthetase	Sulfolobus islandicus M.14.25
TTX_0626	554066	554764	-2	0	arCOG03639	-	R	Predicted glutamine amidotransferase	COG00121	Predicted glutamine amidotransferase	145591327	3e-74	281	glutamine amidotransferase, class-II	Pyrobaculum arsenaticum DSM 13514
TTX_0627	554764	556065	-1	130	arCOG01909	GlnA	E	Glutamine synthetase	COG00174	glutamine synthetase	145591326	0	743	glutamate--ammonia ligase	Pyrobaculum arsenaticum DSM 13514
TTX_0628	556195	558249	-1	191	arCOG00619	GltB	E	Glutamate synthase domain 2 and ferredoxin domain	COG00069	glutamate synthase domain 2	145591329	0	1132	glutamate synthase (NADPH)	Pyrobaculum arsenaticum DSM 13514
TTX_0629	558440	560083	-2	100	arCOG00095	GltB	E	Glutamate synthase domain 1	COG00067,COG00070	glutamate synthase domain 1+3	145591328	0	847	glutamate synthase alpha subunit	Pyrobaculum arsenaticum DSM 13514
TTX_0630	560183	560656	2	33	arCOG00002	-	K	Predicted transcriptional regulator, PadR family	COG01695	Predicted transcriptional regulator, PadR family	18312483	2e-30	134	hypothetical protein PAE1218	Pyrobaculum aerophilum str. IM2
TTX_0631	560689	562818	1	33	arCOG02089	-	M	S-layer domain	COG01361	S-layer domain	18314014	5e-75	286	hypothetical protein PAE3356	Pyrobaculum aerophilum str. IM2
TTX_0632	562851	563267	3	-3	arCOG04014		S	Uncharacterized conserved protein		hypothetical protein	126460058	3e-15	84.7	hypothetical protein Pcal_1450	Pyrobaculum calidifontis JCM 11548
TTX_0633	563264	563836	2	-3	arCOG00747	-	K	Predicted transcriptional regulator		Predicted transcriptional regulator	126460055	9e-17	90.1	hypothetical protein Pcal_1447	Pyrobaculum calidifontis JCM 11548
TTX_0634	563833	564168	1	98	arCOG04486	DsrC	P	Dissimilatory sulfite reductase (desulfoviridin), gamma subunit	COG02920	dsrC dissimilatory sulfite reductase, gamma subunit	145591141	1e-38	162	DsrC family protein	Pyrobaculum arsenaticum DSM 13514
TTX_0635	564266	564694	2	30	arCOG02113	-	S	Uncharacterized conserved protein	COG02427	conserved hypothetical protein	145591435	7e-27	123	hypothetical protein Pars_1217	Pyrobaculum arsenaticum DSM 13514
TTX_0636	564724	565017	1	-3	arCOG01179	InfA	J	Translation initiation factor 1 (IF-1)	COG00361	translation initiation factor eIF-1A	119872757	7e-40	166	translation initiation factor IF-1A	Pyrobaculum islandicum DSM 4184
TTX_0637	565014	566420	-3	247	arCOG00619	GltB	E	Glutamate synthase domain 2 and ferredoxin domain	COG00069	Glutamate synthase domain 2	171184932	0	662	ferredoxin-dependent glutamate synthase	Thermoproteus neutrophilus V24Sta
TTX_0638	566667	567716	3	17	arCOG00409	AsnS	J	Aspartyl/asparaginyl-tRNA synthetase	COG00017	asparaginyl-tRNA synthetase	145591325	0	637	asparagine synthetase A	Pyrobaculum arsenaticum DSM 13514
TTX_0639	567733	568140	-1	84	arCOG02064	-	R	Peroxiredoxin family protein	COG02210	Peroxiredoxin family protein	307596225	8e-60	232	hypothetical protein Vdis_2122	Vulcanisaeta distributa DSM 14429
TTX_0640	568224	568463	3	-3	arCOG02062	SirA	O	Predicted redox protein, regulator of disulfide bond formation	COG00425	Predicted redox protein, regulator of disulfide bond formation	307596224	2e-30	134	SirA family protein	Vulcanisaeta distributa DSM 14429
TTX_0641	568460	569647	2	-7	arCOG01064	HcaD	R	NAD(FAD)-dependent dehydrogenase	COG00446	NAD(FAD)-dependent dehydrogenase	307596223	4e-164	581	FAD-dependent pyridine nucleotide-disulfide oxidoreductase	Vulcanisaeta distributa DSM 14429
TTX_0642	569640	570242	3	-7	arCOG02115	-	S	Uncharacterized conserved protein	COG02427	conserved hypothetical protein	307596222	8e-22	107	hypothetical protein Vdis_2119	Vulcanisaeta distributa DSM 14429
TTX_0643	570235	570612	-1	27	arCOG03200	-	KT	Transcriptional regulator, effector-binding domain/component	COG04978	Transcriptional regulator, effector-binding component	18312885	8e-51	202	hypothetical protein PAE1796	Pyrobaculum aerophilum str. IM2
TTX_0644	570639	571334	3	37	arCOG04115	SfsA	R	DNA-binding protein, stimulates sugar fermentation	COG01489	sugar fermentation stimulation protein	302347873	2e-60	236	Sugar fermentation stimulation protein-like protein	Acidilobus saccharovorans 345-15
TTX_0645	571371	572093	3	-10	arCOG05641		S	Uncharacterized conserved protein		hypothetical protein	171186230	3e-34	149	hypothetical protein Tneu_1785	Thermoproteus neutrophilus V24Sta
TTX_0646	572083	572550	1	363	arCOG05379	-	S	Uncharacterized conserved protein	COG04754	hypothetical protein	145590544	2e-21	105	hypothetical protein Pars_0281	Pyrobaculum arsenaticum DSM 13514
TTX_0647	572913	573464	3	-25	arCOG00084	-	R	Predicted RNA-binding protein, contains THUMP domain	COG01818	Predicted RNA-binding protein, THUMP domain	171186229	2e-72	274	THUMP domain-containing protein	Thermoproteus neutrophilus V24Sta
TTX_0648	573439	574047	1	30	arCOG01648/3	MhpC	R	Alpha/beta superfamily hydrolase	COG00596	Alpha/beta superfamily hydrolase	145591525	3e-53	211	hypothetical protein Pars_1312	Pyrobaculum arsenaticum DSM 13514
TTX_0649	574077	574775	3	2	arCOG01573	MscS	M	Small-conductance mechanosensitive channel	COG00668	Small-conductance mechanosensitive channel	70606456	8e-63	243	hypothetical protein Saci_0647	Sulfolobus acidocaldarius DSM 639
TTX_0650	574777	575625	-1	-3	arCOG02702/1;arCOG02734/1	SmtA	QR	SAM-dependent methyltransferase	COG00500,COG01433	SAM-dependent methyltransferase fused to iron-molybdenum cluster-binding domain of NifX family	307594925	3e-64	249	type 11 methyltransferase	Vulcanisaeta distributa DSM 14429
TTX_0651	575622	576536	-3	102	arCOG01978	FolP	H	Dihydropteroate synthase or related enzyme	COG00294	dihydropteroate synthase	18313700	1e-97	360	dihydropteroate synthase	Pyrobaculum aerophilum str. IM2
TTX_0652	576638	576991	2	13	arCOG07746		S	Uncharacterized conserved protein		hypothetical protein	124028303	0.003	44.7	hypothetical protein Hbut_1454	Hyperthermus butylicus DSM 5456
TTX_0653	577004	577306	2	24	arCOG05642		S	Uncharacterized conserved protein		hypothetical protein	171186226	8e-19	96.3	hypothetical protein Tneu_1781	Thermoproteus neutrophilus V24Sta
TTX_0654	577330	578565	1	174	arCOG01358	MiaB	J	2-methylthioadenine synthetase	COG00621	2-methylthioadenine synthetase	119871859	3e-169	598	RNA modification protein	Pyrobaculum islandicum DSM 4184
TTX_0655	578739	580451	-3	51	arCOG00810	MetG	J	Methionyl-tRNA synthetase	COG00143	methionyl-tRNA synthetase	126459772	0	895	methionyl-tRNA synthetase	Pyrobaculum calidifontis JCM 11548
TTX_0656	580502	581206	-2	-10	arCOG01532	UppS	I	Undecaprenyl pyrophosphate synthase	COG00020	undecaprenyl pyrophosphate synthetase	126459770	4e-95	351	undecaprenyl pyrophosphate synthetase	Pyrobaculum calidifontis JCM 11548
TTX_0657	581196	581522	-3	73	arCOG01136	ARC1	R	EMAP domain RNA-binding protein	COG00073	EMAP domain RNA-binding protein	171186221	2e-39	164	methionyl-tRNA synthetase, beta subunit	Thermoproteus neutrophilus V24Sta
TTX_0658	581595	581879	3	-24						hypothetical protein
TTX_0659	581855	582250	-2	6	arCOG05643		S	Uncharacterized conserved protein		hypothetical protein	126459768	2e-30	135	hypothetical protein Pcal_1155	Pyrobaculum calidifontis JCM 11548
TTX_0660	582256	584745	-1	-37	arCOG02558		S	Uncharacterized conserved protein	COG08469	hypothetical protein	18313709	1e-123	448	hypothetical protein PAE2946	Pyrobaculum aerophilum str. IM2
TTX_0661	584708	585460	2	-27	arCOG02291	-	R	HAD superfamily hydrolase	COG01011	HAD superfamily hydrolase	126459766	1e-88	330	HAD family hydrolase	Pyrobaculum calidifontis JCM 11548
TTX_0662	585433	586194	-1	0	arCOG05644	Soj	D	ATPase involved in chromosome partitioning, ParA family	COG00455	ATPase involved in chromosome partition	126459765	1e-68	263	hypothetical protein Pcal_1152	Pyrobaculum calidifontis JCM 11548
TTX_0662a	586194	586430	-	24	arCOG07482		S	Uncharacterized conserved protein		Uncharacterized conserved protein, putative transporter	18313712	0.006	43.5	hypothetical protein PAE2949	Pyrobaculum aerophilum str. IM2
TTX_0663	586454	586762	-2	31	arCOG03747		S	Uncharacterized conserved protein		Predicted DNA binding protein, contains wHTH domain	171186215	1e-27	125	hypothetical protein Tneu_1770	Thermoproteus neutrophilus V24Sta
TTX_0664	586793	587122	-2	15	arCOG05523		S	Uncharacterized conserved protein		hypothetical protein	171185139	5e-13	77	hypothetical protein Tneu_0673	Thermoproteus neutrophilus V24Sta
TTX_0665	587137	587847	-1	493	arCOG05522		S	Uncharacterized conserved protein		hypothetical protein	18312753	5e-42	174	hypothetical protein PAE1613	Pyrobaculum aerophilum str. IM2
TTX_0666	588340	588747	-1	122	arCOG00574/2		G	Ribulose 1,5-bisphosphate synthetase, converts PRPP to RuBP, flavoprotein	COG01635	Ribulose 1,5-bisphosphate synthetase (thi1)	126460161	2e-59	231	ribulose-1,5-biphosphate synthetase	Pyrobaculum calidifontis JCM 11548
TTX_0667	588869	589771	2	60	arCOG00318	PhoU	P	Phosphate uptake regulator	COG00704	Phosphate uptake regulator	119873315	2e-89	332	phosphate uptake regulator, PhoU	Pyrobaculum islandicum DSM 4184
TTX_0668	589831	590541	1	219	arCOG02159	-	S	Predicted membrane protein	COG04089	conserved hypothetical protein	126459627	1e-57	226	hypothetical protein Pcal_1014	Pyrobaculum calidifontis JCM 11548
TTX_0669	590760	591215	-3	44	arCOG01322	-	H	Archaeal riboflavin synthase	COG01731	riboflavin synthase	126459626	2e-53	211	riboflavin synthase	Pyrobaculum calidifontis JCM 11548
TTX_0670	591259	591627	1	26	arCOG01008	NikR	K	Transcriptional regulator, CopG/Arc/MetJ family (DNA-binding and a metal-binding domains)	COG00864	CopG/MetJ-family transcriptional regulator	126459625	4e-24	114	CopG family transcriptional regulator	Pyrobaculum calidifontis JCM 11548
TTX_0673	591653	592570	2	-3	arCOG00334	GlpC	C	Fe-S oxidoreductase	COG00247	Fe-S oxidoreductase	126459837	9e-99	363	hypothetical protein Pcal_1224	Pyrobaculum calidifontis JCM 11548
TTX_0674	592567	592836	1	-13	arCOG00961	GlpC	C	Ferredoxin	COG00247	Fe-S oxidoreductase	126459830	5e-18	93.6	4Fe-4S ferredoxin iron-sulfur binding domain-containing protein	Pyrobaculum calidifontis JCM 11548
TTX_0675	592823	593200	2	5	arCOG01138	-	R	Predicted metal-dependent protease of the PAD1/JAB1 superfamily	COG01310	Predicted metal-dependent protease of the PAD1/JAB1 superfamily	145592281	1e-35	152	hypothetical protein Pars_2085	Pyrobaculum arsenaticum DSM 13514
TTX_0676	593205	594185	3	-3	arCOG01000	PepP	E	Xaa-Pro aminopeptidase	COG00006	Xaa-Pro dipeptidase	171185736	3e-87	325	peptidase M24	Thermoproteus neutrophilus V24Sta
TTX_0677	594182	594721	-2	68	arCOG04048	Dcd	F	Deoxycytidine deaminase	COG00717	deoxycytidine triphosphate deaminase	171185747	6e-78	293	deoxycytidine triphosphate deaminase	Thermoproteus neutrophilus V24Sta
TTX_0678	594789	595349	3	-19	arCOG05553		S	Uncharacterized conserved protein		hypothetical protein	119873310	2e-32	142	hypothetical protein Pisl_1826	Pyrobaculum islandicum DSM 4184
TTX_0679	595330	595599	1	-10	arCOG00537	MoaD	H	Molybdopterin converting factor, small subunit	COG01977	Molybdopterin converting factor, small subunit	119873311	2e-18	95.1	hypothetical protein Pisl_1827	Pyrobaculum islandicum DSM 4184
TTX_0680	595589	596065	2	10	arCOG02724	Ada	L	Methylated DNA-protein cysteine methyltransferase	COG00350	Methylated DNA-protein cysteine methyltransferase	18313033	9e-32	139	methylated-DNA--[protein-cysteine S-methyltransferase (ogt)	Pyrobaculum aerophilum str. IM2
TTX_0681	596075	596308	2	-3	arCOG00349	Fer	C	Ferredoxin	COG01141	Ferredoxin	145592275	3e-23	110	ferredoxin	Pyrobaculum arsenaticum DSM 13514
TTX_0682	596305	596922	1	155	arCOG01158	SerB	E	Phosphoserine phosphatase	COG00560	phosphoserine phosphatase	171185742	6e-56	220	hydrolase	Thermoproteus neutrophilus V24Sta
TTX_0683	597077	599824	2	442	arCOG01111	PpsA	G	Phosphoenolpyruvate synthase/pyruvate phosphate dikinase	COG00574	pyruvate, phosphate dikinase	145591238	0	1482	pyruvate phosphate dikinase	Pyrobaculum arsenaticum DSM 13514
TTX_0684	600266	601201	-2	-72	arCOG01143	ApaH	T	Serine/threonine protein phosphatase PP2A family	COG00639	serine/threonine protein phosphatase	145592268	1e-70	270	bis(5'nucleosyl)-tetraphosphatase, ApaH	Pyrobaculum arsenaticum DSM 13514
TTX_0685	601129	601845	-1	49	arCOG00891	TatD	L	Mg-dependent DNase	COG00084	deoxyribonuclease	145592267	3e-81	305	TatD-related deoxyribonuclease	Pyrobaculum arsenaticum DSM 13514
TTX_0686	601894	602415	1	111	arCOG04332	EbsC	S	Uncharacterized conserved protein	COG02606	conserved hypothetical protein	307596217	2e-37	158	YbaK/prolyl-tRNA synthetase associated region	Vulcanisaeta distributa DSM 14429
TTX_0687	602526	602939	-3	346	arCOG00631	-	R	CBS domain	COG00517	CBS domain	126458961	2e-17	92	signal-transduction protein	Pyrobaculum calidifontis JCM 11548
TTX_0689	603285	604448	3	-14	arCOG01772	FucI	G	L-fucose isomerase or related protein	COG02407	L-fucose isomerase related protein	126459357	3e-78	296	hypothetical protein Pcal_0743	Pyrobaculum calidifontis JCM 11548
TTX_0690	604434	605852	-3	30	arCOG01671	UbiD	H	3-polyprenyl-4-hydroxybenzoate decarboxylase or related decarboxylase	COG00043	3-octaprenyl-4-hydroxybenzoate carboxy-lyase	126459113	0	759	3-octaprenyl-4hydroxybenzoate decarboxylase	Pyrobaculum calidifontis JCM 11548
TTX_0691	605882	606757	2	0	arCOG00477	UbiA	H	4-hydroxybenzoate polyprenyltransferase or related prenyltransferase	COG00382	4-hydroxybenzoate octaprenyltransferase	18313298	7e-90	334	4-hydroxybenzoate octaprenyltransferase (ubiA)	Pyrobaculum aerophilum str. IM2
TTX_0692	606757	607647	1	19	arCOG04274	CbiB	H	Cobalamin biosynthesis protein CobD/CbiB	COG01270	cobalamin biosynthesis protein CobD/CbiB	171184761	4e-72	275	cobalamin biosynthesis protein CbiB	Thermoproteus neutrophilus V24Sta
TTX_0693	607666	607938	1	-49	arCOG05446/1		S	Uncharacterized conserved protein		hypothetical protein	126460725	6e-06	53.5	hypothetical protein Pcal_2122	Pyrobaculum calidifontis JCM 11548
TTX_0694	607889	609532	-2	43	arCOG01359	-	C	Radical SAM superfamily enzyme	COG01031	Fe-S oxidoreductase	126460724	0	743	radical SAM domain-containing protein	Pyrobaculum calidifontis JCM 11548
TTX_0695	609575	609991	2	-3	arCOG05484		S	Uncharacterized conserved protein		hypothetical protein	171184687	1e-22	109	hypothetical protein Tneu_0205	Thermoproteus neutrophilus V24Sta
TTX_0696	609988	610983	-1	87	arCOG02041	Cls	I	Phosphatidylserine/phosphatidylglycerophosphate/cardiolipin synthase or related enzyme	COG01502	Phosphatidylserine/phosphatidylglycerophosphate/cardiolipin synthase related enzyme	18312489	7e-73	278	DNA endonuclease, conjectural	Pyrobaculum aerophilum str. IM2
TTX_0697	611070	612155	3	-25	arCOG00894	WcaA	M	Glycosyltransferase	COG00463,COG02246	Glycosyl transferase fused to membrane domain	145590897	1e-113	413	dolichyl-phosphate beta-D-mannosyltransferase	Pyrobaculum arsenaticum DSM 13514
TTX_0698	612130	613281	-1	3	arCOG01174	RAD55	T	RecA-superfamily ATPase implicated in signal transduction	COG00467	RecA-superfamily ATPase	145592344	1e-64	251	AAA ATPase	Pyrobaculum arsenaticum DSM 13514
TTX_0699	613284	613616	-3	147	arCOG03758		S	Uncharacterized conserved protein		hypothetical protein	18313598	6e-14	80.1	hypothetical protein PAE2800	Pyrobaculum aerophilum str. IM2
TTX_0700	613763	614416	2	-3	arCOG04156	TYW3	J	Wybutosine (yW) biosynthesis enzyme	COG01590	Wybutosine (yW) biosynthesis enzyme	119871822	1e-63	246	hypothetical protein Pisl_0308	Pyrobaculum islandicum DSM 4184
TTX_0701	614413	615123	1	135	arCOG04348	UbiE	H	Methylase involved in ubiquinone/menaquinone biosynthesis	COG02226	Methylase, UbiE family	145591753	8e-45	184	hypothetical protein Pars_1549	Pyrobaculum arsenaticum DSM 13514
TTX_0702	615258	616229	-3	-3	arCOG03761		S	Uncharacterized conserved protein		hypothetical protein	126460283	9e-89	330	hypothetical protein Pcal_1678	Pyrobaculum calidifontis JCM 11548
TTX_0703	616226	616609	-2	140	arCOG03763		S	Uncharacterized conserved protein		hypothetical protein	18313275	2e-21	105	hypothetical protein PAE2341	Pyrobaculum aerophilum str. IM2
TTX_0705	616749	617108	3	-3	arCOG05592		S	Uncharacterized conserved protein		hypothetical protein	126460286	2e-30	135	hypothetical protein Pcal_1681	Pyrobaculum calidifontis JCM 11548
TTX_0706	617105	617785	2	-31	arCOG05593		S	Uncharacterized conserved protein		conserved hypothetical protein	18313278	4e-18	95.1	hypothetical protein PAE2346	Pyrobaculum aerophilum str. IM2
TTX_0707	617754	618383	-3	-19	arCOG04641	-	S	Predicted membrane protein	COG02860	conserved hypothetical protein	119872142	7e-67	256	hypothetical protein Pisl_0628	Pyrobaculum islandicum DSM 4184
TTX_0708	618364	618681	-1	-3	arCOG05594		S	Uncharacterized conserved protein		conserved hypothetical protein	18313280	7e-10	66.6	hypothetical protein PAE2349	Pyrobaculum aerophilum str. IM2
TTX_0709	618678	619094	-3	48	arCOG01737	LigT	J	2'-5' RNA ligase	COG01514	2'-5' RNA ligase related enzyme	18313281	1e-35	152	hypothetical protein PAE2350	Pyrobaculum aerophilum str. IM2
TTX_0710	619142	620911	-2	27	arCOG00187	-	R	Predicted ATPase, RNase L inhibitor (RLI) homolog	COG01245	predicted ABC-class ATPase, RNase L inhibitor	145591762	0	889	putative ATPase RIL	Pyrobaculum arsenaticum DSM 13514
TTX_0711	620938	621207	-1	31	arCOG00580	RPB9	K	DNA-directed RNA polymerase, subunit M/Transcription elongation factor TFIIS	COG01594	DNA-directed RNA polymerase, subunit M/Transcription elongation factor TFIIS	126459790	1e-31	139	DNA-directed RNA polymerase, subunit M	Pyrobaculum calidifontis JCM 11548
TTX_0712	621238	623103	1	-15	arCOG01609	-	C	Indolepyruvate ferredoxin oxidoreductase, alpha and beta subunit	COG04231	indolepyruvate ferredoxin oxidoreductase, alpha subunit	119872287	0	805	thiamine pyrophosphate binding domain-containing protein	Pyrobaculum islandicum DSM 4184
TTX_0713	623088	623633	3	227	arCOG01602	PorG	C	Pyruvate:ferredoxin oxidoreductase or related 2-oxoacid:ferredoxin oxidoreductase, gamma subunit	COG01014	indolepyruvate ferredoxin oxidoreductase, beta subunit	145592050	2e-47	192	indolepyruvate oxidoreductase subunit B	Pyrobaculum arsenaticum DSM 13514
TTX_0714	623860	624693	-1	156	arCOG01180	RIO1	TD	Serine/threonine protein kinase involved in cell cycle control	COG01718	serine/threonine protein kinase involved in cell cycle control	126459793	1e-80	303	protein of unknown function RIO1	Pyrobaculum calidifontis JCM 11548
TTX_0715	624849	625370	3	-6	arCOG04150	-	R	Predicted RNA-binding protein (contains KH domains)	COG01094	Predicted RNA-binding protein, KH domain	171185315	4e-39	164	putative RNA-processing protein	Thermoproteus neutrophilus V24Sta
TTX_0716	625364	626029	-2	57	arCOG04186	RPS1A	J	Ribosomal protein S3AE	COG01890	30S ribosomal protein S3AE	171185314	5e-69	264	30S ribosomal protein S3Ae	Thermoproteus neutrophilus V24Sta
TTX_0717	626086	626331	-1	-30	arCOG01354	-	S	Subunit of KEOPS complex (Cgi121BUD32KAE1)		Subunit of KEOPS complex (Cgi121BUD32KAE1)	145592171	4e-12	73.9	hypothetical protein Pars_1974	Pyrobaculum arsenaticum DSM 13514
TTX_0718	626301	627338	-3	2	arCOG05692		S	Uncharacterized conserved protein		conserved hypothetical protein	119872291	1e-60	237	hypothetical protein Pisl_0779	Pyrobaculum islandicum DSM 4184
TTX_0719	627340	627795	-1	12	arCOG04185	RpsO	J	Ribosomal protein S15P	COG00184	30S ribosomal protein S15P/S13E	126459786	6e-71	269	30S ribosomal protein S15P	Pyrobaculum calidifontis JCM 11548
TTX_0720	627807	628577	3	-3	arCOG01631	SmtA	QR	SAM-dependent methyltransferase	COG00500	SAM-dependent methyltransferase	126459785	3e-92	342	hypothetical protein Pcal_1172	Pyrobaculum calidifontis JCM 11548
TTX_0721	628574	629458	2	37	arCOG04142	DYS1	O	Deoxyhypusine synthase	COG01899	deoxyhypusine synthase	145592167	7e-122	440	putative deoxyhypusine synthase	Pyrobaculum arsenaticum DSM 13514
TTX_0722	629495	630427	2	-3	arCOG03199	Rfe	M	UDP-N-acetylmuramyl pentapeptide phosphotransferase/UDP-N-acetylglucosamine-1-phosphate transferase	COG00472	gpt UDP-N-acetylglucosamine--dolichyl-phosphate N-acetylglucosaminephosphstransferase	145592166	6e-90	334	glycosyl transferase family protein	Pyrobaculum arsenaticum DSM 13514
TTX_0723	630424	630642	1	115	arCOG07066		S	Uncharacterized conserved membrane protein		conserved hypothetical protein	145592165	3e-07	58.2	hypothetical protein Pars_1968	Pyrobaculum arsenaticum DSM 13514
TTX_0725	630757	631242	1	-16	arCOG00364	-	R	GTPase SAR1 or related small G protein	COG01100	Ras-like superfamily GTPase	171185328	1e-61	238	Miro domain-containing protein	Thermoproteus neutrophilus V24Sta
TTX_0726	631226	632056	-2	98	arCOG03774		S	Uncharacterized conserved protein		conserved hypothetical protein	18314039	3e-48	196	hypothetical protein PAE3402	Pyrobaculum aerophilum str. IM2
TTX_0727	632154	632852	-3	35	arCOG01213	Cof	R	HAD superfamily hydrolase	COG00561	hydrolase of the HAD superfamily	119872300	5e-70	267	SPP-like hydrolase	Pyrobaculum islandicum DSM 4184
TTX_0728	632887	633831	-1	-57	arCOG00447	FixB	C	Electron transfer flavoprotein, alpha subunit	COG02025	electron transfer flavoprotein, alpha-subunit (etfA)	119872159	2e-137	492	electron transfer flavoprotein, alpha subunit	Pyrobaculum islandicum DSM 4184
TTX_0729	633774	633926	-3	-3	arCOG00447		C	Electron transfer flavoprotein, alpha subunit	COG02025	electron transfer flavoprotein, alpha-subunit (etfA)	126460735	3e-14	81.3	electron transfer flavoprotein, alpha subunit	Pyrobaculum calidifontis JCM 11548
TTX_0730	633923	634717	-2	76	arCOG00446	FixA	C	Electron transfer flavoprotein, beta subunit	COG02086	electron transfer flavoprotein, beta-subunit (etfB)	119872160	7e-112	407	electron transfer flavoprotein beta-subunit	Pyrobaculum islandicum DSM 4184
TTX_0731	634793	635086	-2	-3	arCOG01984	FixX	C	Ferredoxin-like protein	COG02440	Ferredoxin-like protein	119872161	5e-46	186	4Fe-4S ferredoxin iron-sulfur binding domain-containing protein	Pyrobaculum islandicum DSM 4184
TTX_0732	635083	636357	-1	196	arCOG00570	FixC	C	Dehydrogenase (flavoprotein)	COG00644	electron transfer flavoprotein-quinone oxidoreductase (ydiS)	119872162	7e-162	574	FAD dependent oxidoreductase	Pyrobaculum islandicum DSM 4184
TTX_0733	636553	637230	1	-3	arCOG00534	MoaE	H	Molybdopterin converting factor, large subunit	COG00314,COG01977	molybdenum cofactor biosynthesis small and large sunubits	18312133	2e-87	325	molybdenum cofactor biosynthesis protein D/E	Pyrobaculum aerophilum str. IM2
TTX_0734	637227	637601	-3	138	arCOG05449		S	Uncharacterized conserved protein		conserved hypothetical protein	145592560	6e-22	106	hypothetical protein Pars_2367	Pyrobaculum arsenaticum DSM 13514
TTX_0735	637739	638536	2	-52	arCOG00350	-	R	Predicted GTPase	COG01161	GTPase	126460764	6e-88	327	GTP-binding protein, HSR1-related	Pyrobaculum calidifontis JCM 11548
TTX_0736	638484	639149	-3	28	arCOG01336	AMMECR1	S	Uncharacterized conserved protein	COG02078	conserved hypothetical protein	18312150	6e-84	313	hypothetical protein PAE0745	Pyrobaculum aerophilum str. IM2
TTX_0736a	639177	639434	+	0	arCOG05453		S	Zn finger protein		Zn finger protein	119872514	3e-22	107	hypothetical protein Pisl_1004	Pyrobaculum islandicum DSM 4184
TTX_0738	639434	640582	-2	1	arCOG00973/1;arCOG00988/3	Sun	J	tRNA or rRNA cytosine-C5-methylase	COG00144	tRNA and rRNA cytosine-C5-methylase (fmu)	119872179	2e-120	436	PUA domain-containing protein	Pyrobaculum islandicum DSM 4184
TTX_0739	640583	640909	-2	119	arCOG05452		S	Uncharacterized conserved protein		conserved hypothetical protein	171184491	5e-24	113	hypothetical protein Tneu_0006	Thermoproteus neutrophilus V24Sta
TTX_0740	641028	641870	-3	-3	arCOG01123	-	J	Translation initiation factor eIF-2B alpha subunit	COG00182	translation initiation factor eIF-2B, alpha-2 subunit	126460776	2e-100	369	translation initiation factor IF-2B subunit alpha	Pyrobaculum calidifontis JCM 11548
TTX_0741	641867	642136	-2	58	arCOG01123/2	-	J	Translation initiation factor eIF-2B alpha subunit	COG00182	translation initiation factor aIF-2B, alpha-1 subunit	119872177	1e-22	108	translation initiation factor IF-2B subunit alpha	Pyrobaculum islandicum DSM 4184
TTX_0742	642194	642781	-2	61	arCOG04306	-	L	Predicted endonuclease (RecB family)	COG04998	Predicted endonuclease (RecB family)	171184488	1e-55	219	hypothetical protein Tneu_0003	Thermoproteus neutrophilus V24Sta
TTX_0743	642842	643729	2	106	arCOG00021	-	H	Predicted transcriptional regulator fused phosphomethylpyrimidine kinase, involved in the thiamin biosynthesis	COG02522,COG01992	Predicted transcriptional regulator fused to phosphomethylpyrimidine kinase, involved in the thiamin biosynthesis	18313181	2e-75	286	hypothetical protein PAE2210	Pyrobaculum aerophilum str. IM2
TTX_0744	643835	644956	2	82	arCOG01165/2	-	L	DNA topoisomerase VI, subunit B	COG01389	Type II DNA topoisomerase VI, subunit B (top6B)	119872357	1e-172	610	DNA topoisomerase VI subunit B	Pyrobaculum islandicum DSM 4184
TTX_0745	645038	645400	2	3	arCOG01165/2	-	L	DNA topoisomerase VI, subunit B	COG01389	Type II DNA topoisomerase VI, subunit B (top6B)	171185843	3e-41	171	DNA topoisomerase VI subunit B	Thermoproteus neutrophilus V24Sta
TTX_0746	645403	646503	1	111	arCOG04143	-	L	DNA topoisomerase VI, subunit A	COG01697	Type II DNA topoisomerase VI, subunit A ((top6A)	145592124	4e-174	614	DNA topoisomerase VI subunit A	Pyrobaculum arsenaticum DSM 13514
TTX_0747	646614	647624	3	-46	arCOG00318	PhoU	P	Phosphate uptake regulator	COG00704	phosphate uptake regulator	119872372	7e-116	421	phosphate uptake regulator, PhoU	Pyrobaculum islandicum DSM 4184
TTX_0748	647578	648105	-1	-13	arCOG00109	HemK	J	Methylase of polypeptide chain release factors	COG02890	methylase of polypeptide chain release factors	171185846	3e-34	147	hypothetical protein Tneu_1394	Thermoproteus neutrophilus V24Sta
TTX_0749	648092	648832	-2	98	arCOG05573	-	K	Predicted transcriptional regulator		Membrane-associated HTH transcriptional regulator, ArsR family	145592121	2e-40	169	regulatory protein, ArsR	Pyrobaculum arsenaticum DSM 13514
TTX_0750	648930	649211	3	100	arCOG01753	Ssh10b	K	Archaeal DNA-binding protein	COG01581	DNA/RNA-binding protein Alba	119872369	2e-37	157	DNA/RNA-binding protein albA	Pyrobaculum islandicum DSM 4184
TTX_0751	649311	649646	3	12	arCOG05582		S	Uncharacterized conserved protein		conserved hypothetical protein	18313230	6e-36	153	hypothetical protein PAE2275	Pyrobaculum aerophilum str. IM2
TTX_0752	649658	650968	2	-13	arCOG05583	-	R	Actin related protein		Actin/Hsp70 superfamily enzyme	119872399	0	681	actin/actin family protein	Pyrobaculum islandicum DSM 4184
TTX_0753	650955	651548	3	38	arCOG05584		S	Uncharacterized conserved protein		conserved hypothetical protein	171185894	3e-36	155	actin-like protein	Thermoproteus neutrophilus V24Sta
TTX_0754	651586	651819	1	-22	arCOG07432		S	Uncharacterized conserved protein		hypothetical protein	298206418	0.003	44.7	hypothetical protein Pcal_2276	Pyrobaculum calidifontis JCM 11548
TTX_0755	651797	654181	2	121	arCOG00368	SbcC	L	ATPase involved in DNA repair, SbcC	COG00419	sbcC SMC1-family ATPase involved in DNA repair	18313233	8e-153	545	hypothetical protein PAE2280	Pyrobaculum aerophilum str. IM2
TTX_0756	654302	654958	2	242						hypothetical protein
TTX_0757	655200	655916	-3	54	arCOG02037	-	K	Sugar-specific transcriptional regulator TrmB	COG01378	transcriptional regulator	126460243	3e-62	242	transcriptional regulator, TrmB	Pyrobaculum calidifontis JCM 11548
TTX_0758	655970	657685	2	-3	arCOG00933	-	R	Radical SAM superfamily enzyme	COG01964	moaA/nifB/pqqE family protein	126460244	0	998	radical SAM domain-containing protein	Pyrobaculum calidifontis JCM 11548
TTX_0759	657682	659505	-1	15	arCOG05585		S	Uncharacterized conserved protein		conserved hypothetical protein	119872520	8e-83	312	hypothetical protein Pisl_1010	Pyrobaculum islandicum DSM 4184
TTX_0760	659520	660287	-3	-3	arCOG00922	SalX	V	ABC-type antimicrobial peptide transport system, ATPase component	COG01136	ABC-type antimicrobial peptide transport system, ATP-binding protein	18313237	5e-75	284	ABC transporter ATP-binding protein, putative	Pyrobaculum aerophilum str. IM2
TTX_0761	660284	661420	-2	32	arCOG02312	SalY	V	ABC-type antimicrobial peptide transport system, permease component	COG00577	ABC-type antimicrobial peptide transport system, permease component	126460247	6e-104	381	hypothetical protein Pcal_1642	Pyrobaculum calidifontis JCM 11548
TTX_0762	661452	664016	3	-3	arCOG02175	-	R	Predicted transporter of the RND superfamily	COG02409	ABC-type antimicrobial peptide transport system, integral membrane protein	126460248	0	758	hypothetical protein Pcal_1643	Pyrobaculum calidifontis JCM 11548
TTX_0763	664013	664672	2	77	arCOG02294	-	R	HAD superfamily hydrolase	COG01011	HAD superfamily hydrolase	119872525	4e-28	128	hydrolase	Pyrobaculum islandicum DSM 4184
TTX_0764	664749	666173	3	45	arCOG01300		R	Pyridine nucleotide-disulphide oxidoreductase and BFD ferredoxin domain		FAD-dependent pyridine nucleotide-disulphide oxidoreductase	145590291	9e-116	421	FAD-dependent pyridine nucleotide-disulphide oxidoreductase	Pyrobaculum arsenaticum DSM 13514
TTX_0765	666218	666790	2	102	arCOG03727		S	Restriction endonuclease family enzyme		Restriction endonuclease family enzyme	171184504	1e-28	129	hypothetical protein Tneu_0019	Thermoproteus neutrophilus V24Sta
TTX_0766	666892	667368	-1	102	arCOG05457		S	Uncharacterized conserved membrane protein		hypothetical protein	119872557	1e-06	56.2	hypothetical protein Pisl_1048	Pyrobaculum islandicum DSM 4184
TTX_0767	667470	667976	3	34	arCOG05454		S	Uncharacterized conserved protein		conserved hypothetical protein	119872516	2e-39	164	hypothetical protein Pisl_1006	Pyrobaculum islandicum DSM 4184
TTX_0768	668010	668168	-3	54	arCOG07002		S	Uncharacterized conserved membrane protein		conserved hypothetical protein	119872567	0.007	43.5	hypothetical protein Pisl_1058	Pyrobaculum islandicum DSM 4184
TTX_0769	668222	669520	-2	-3	arCOG01910	NfeD	O	Short-chain alcohol dehydrogenase	COG01030	stomatin Operon Partner Protein, Peptidase family S49 member (protein 1510-N homolog; ClpP class)	126460770	1e-126	457	nodulation efficiency protein NfeD	Pyrobaculum calidifontis JCM 11548
TTX_0770	669517	670335	-1	175	arCOG01915	HflC	O	Membrane protease subunit, stomatin/prohibitin homolog	COG00330	membrane protease subunit, stomatin/prohibitin homolog	145590282	1e-107	392	band 7 protein	Pyrobaculum arsenaticum DSM 13514
TTX_0771	670510	671112	-1	128	arCOG04101	NtpD	C	Archaeal/vacuolar-type H+-ATPase subunit D	COG01394	A1A0 ATP synthase, subunit D, V-type	18312159	5e-67	257	H+-transporting ATP synthase subunit D (atpD)	Pyrobaculum aerophilum str. IM2
TTX_0772	671240	671392	2	13	arCOG05456		S	Uncharacterized conserved protein		conserved hypothetical protein	126460766	1e-05	52.4	hypothetical protein Pcal_2163	Pyrobaculum calidifontis JCM 11548
TTX_0773	671405	671677	2	-7	arCOG02455/3	AtpK	C	Archaeal/vacuolar-type Na+/H+-ATPase, subunit K	COG00636	A1A0 ATPase-fragment, subunit K, V-type	18312157	2e-26	121	H+-transporting ATP synthase subunit C (atpC)	Pyrobaculum aerophilum str. IM2
TTX_0774	671670	672719	-3	-3	arCOG02459	NtpC	C	Archaeal/vacuolar-type H+-ATPase subunit C	COG01527	A1A0 ATP synthase, subunit C, V-type	119872562	1e-97	360	H+-transporting ATP synthase subunit C	Pyrobaculum islandicum DSM 4184
TTX_0775	672716	673033	-2	170	arCOG05455		S	Uncharacterized conserved protein		conserved hypothetical protein	18312155	1e-18	95.5	hypothetical protein PAE0752	Pyrobaculum aerophilum str. IM2
TTX_0776	673203	674015	3	4	arCOG01171	RAD55	T	RecA-superfamily ATPase implicated in signal transduction	COG00467	RecA-superfamily ATPase	119872165	1e-119	432	putative circadian clock protein, KaiC	Pyrobaculum islandicum DSM 4184
TTX_0777	674019	674609	3	-31	arCOG01891	Tmk	F	Thymidylate kinase	COG00125	thymidylate kinase	18312312	2e-64	248	thymidylate kinase (tmk)	Pyrobaculum aerophilum str. IM2
TTX_0778	674578	675153	-1	-3	arCOG00089	HisH	E	Glutamine amidotransferase	COG00118	imidazole glycerol phosphate synthase, glutamine amidotransferase subunit H	18312307	4e-52	207	imidazole glycerol phosphate synthase subunit HisH	Pyrobaculum aerophilum str. IM2
TTX_0779	675150	675962	-3	78	arCOG02208	HisG	E	ATP phosphoribosyltransferase	COG00040	ATP phosphoribosyltransferase	171184635	5e-92	341	ATP phosphoribosyltransferase	Thermoproteus neutrophilus V24Sta
TTX_0780	676040	677062	-2	83	arCOG04273	HisC	E	Histidinol-phosphate/aromatic aminotransferase or cobyric acid decarboxylase	COG00079	histidinol-phosphate aminotransferase	145590424	5e-109	398	aminotransferase, class I and II	Pyrobaculum arsenaticum DSM 13514
TTX_0781	677145	677588	3	-80	arCOG02676	HisI1	E	Phosphoribosyl-AMP cyclohydrolase	COG00139	phosphoribosyl-AMP cyclohydrolase	18312308	5e-49	196	phosphoribosyl-AMP cyclohydrolase	Pyrobaculum aerophilum str. IM2
TTX_0781a	677508	677789	-	-3	arCOG02677	HisI2	E	Phosphoribosyl-ATP pyrophosphohydrolase	COG00140	Phosphoribosyl-ATP pyrophosphohydrolase	145590431	3e-31	137	phosphoribosyl-ATP pyrophosphohydrolase	Pyrobaculum arsenaticum DSM 13514
TTX_0782	677786	678904	-2	-7	arCOG04352	HisD	E	Histidinol dehydrogenase	COG00141	histidinol dehydrogenase	145590432	8e-135	484	histidinol dehydrogenase	Pyrobaculum arsenaticum DSM 13514
TTX_0783	678897	679664	-3	44	arCOG00617	HisF	E	Imidazoleglycerol-phosphate synthase	COG00107	imidazole glycerol phosphate synthase, cyclase subunit F	126458763	1e-95	353	imidazole glycerol phosphate synthase subunit HisF	Pyrobaculum calidifontis JCM 11548
TTX_0784	679708	680253	1	100	arCOG04398	HisB	E	Imidazoleglycerol-phosphate dehydratase	COG00131	imidazoleglycerol-phosphate dehydratase	126458765	5e-64	246	imidazoleglycerol-phosphate dehydratase	Pyrobaculum calidifontis JCM 11548
TTX_0785	680353	681060	1	-3	arCOG00618	HisA	E	Phosphoribosylformimino-5-aminoimidazole carboxamide ribonucleotide (ProFAR) isomerase	COG00106	phosphoribosylformimino-5-aminoimidazole carboxamide ribotide isomerase	126458766	2e-61	239	1-(5-phosphoribosyl)-5-[(5-phosphoribosylamino)methylideneamino imidazole-4-carboxamide isomerase	Pyrobaculum calidifontis JCM 11548
TTX_0786	681057	682589	-3	185	arCOG00085;arCOG00087	GuaA	F	GMP synthase, PP-ATPase domain/subunit	COG00518,COG00519	GMP synthase	119872114	0	682	GMP synthase	Pyrobaculum islandicum DSM 4184
TTX_0787	682774	684054	1	-17	arCOG00238	ArsB	P	Na+/H+ antiporter NhaD or related arsenite permease	COG01055	arsenite transport protein	170290232	3e-124	449	citrate transporter	Candidatus Korarchaeum cryptofilum OPF8
TTX_0788	684037	685233	-1	1	arCOG04170	GckA	G	Putative glycerate kinase	COG02379	glycerate kinase	307595911	9e-71	271	hydroxypyruvate reductase	Vulcanisaeta distributa DSM 14429
TTX_0789	685234	686937	-1	327	arCOG04045	IlvD	EG	Dihydroxyacid dehydratase/phosphogluconate dehydratase	COG00129	dihydroxy-acid dehydratase	171186367	0	944	dihydroxy-acid dehydratase	Thermoproteus neutrophilus V24Sta
TTX_0791	687264	687668	-3	14	arCOG03115	-	S	Uncharacterized conserved protein	COG01430	conserved hypothetical protein	119871872	4e-35	150	hypothetical protein Pisl_0358	Pyrobaculum islandicum DSM 4184
TTX_0792	687682	688449	-1	49	arCOG01259	FabG	IQR	Short-chain alcohol dehydrogenase	COG01028	3-oxoacyl-[acyl-carrier protein] reductase	16081394	1e-75	286	3-ketoacyl-(acyl-carrier-protein) reductase	Thermoplasma acidophilum DSM 1728
TTX_0793	688498	689772	1	6	arCOG02693	ProP	GEPR	permease of the major facilitator superfamily	COG00477	permease of the major facilitator superfamily	307594225	1e-139	500	major facilitator superfamily protein	Vulcanisaeta distributa DSM 14429
TTX_0794	689778	691124	3	0	arCOG00337	GlcD	C	FAD/FMN-containing dehydrogenase	COG00277	D-lactate dehydrogenase	145592285	8e-157	557	D-lactate dehydrogenase (cytochrome)	Pyrobaculum arsenaticum DSM 13514
TTX_0795	691124	692278	2	-40	arCOG00335	-	C	Uncharacterized conserved protein containing ferredoxin-like domain	COG01139	conserved hypothetical iron-sulfur protein	126459838	1e-134	483	hypothetical protein Pcal_1225	Pyrobaculum calidifontis JCM 11548
TTX_0796	692238	693131	-3	98	arCOG00603	PyrD	F	Dihydroorotate dehydrogenase	COG00167	dihydroorotate dehydrogenase	126460383	3e-88	328	dihydroorotate dehydrogenase	Pyrobaculum calidifontis JCM 11548
TTX_0798	693229	693810	-1	34	arCOG00029	PyrE	F	Orotate phosphoribosyltransferase	COG00461	orotate phosphoribosyltransferase	171186039	1e-53	213	orotate phosphoribosyltransferase	Thermoproteus neutrophilus V24Sta
TTX_0799	693844	694299	-1	-3	arCOG04229	PyrI	F	Aspartate carbamoyltransferase, regulatory subunit	COG01781	aspartate carbamoyltransferase, regulatory chain	145591895	1e-61	238	aspartate carbamoyltransferase regulatory subunit	Pyrobaculum arsenaticum DSM 13514
TTX_0800	694296	694895	-3	205	arCOG00081	PyrF	F	Orotidine-5'-phosphate decarboxylase	COG00284	orotidine-5'-phosphate decarboxylase	18312166	3e-68	261	orotidine-5'-monophosphate decarboxylase (pyrF)	Pyrobaculum aerophilum str. IM2
TTX_0801	695100	696014	3	-3	arCOG00911	PyrB	F	Aspartate carbamoyltransferase, catalytic chain	COG00540	aspartate carbamoyltransferase catalytic chain	18312167	1e-126	456	aspartate carbamoyltransferase catalytic subunit	Pyrobaculum aerophilum str. IM2
TTX_0802	696011	696364	-2	64	arCOG05388		S	Uncharacterized conserved protein	COG07677	conserved hypothetical protein	307595761	5e-38	160	hypothetical protein Vdis_1649	Vulcanisaeta distributa DSM 14429
TTX_0803	696428	697441	2	-10	arCOG00755	DadA	E	Glycine/D-amino acid oxidase (deaminating)	COG00665	sox-like oxidoreductase	171185103	7e-98	361	FAD dependent oxidoreductase	Thermoproteus neutrophilus V24Sta
TTX_0804	697431	697700	-3	75						hypothetical protein
TTX_0805	697775	698614	-2	31	arCOG05516		S	Uncharacterized conserved protein		conserved hypothetical protein	126459147	2e-45	186	hypothetical protein Pcal_0532	Pyrobaculum calidifontis JCM 11548
TTX_0806	698645	698998	2	53	arCOG05517		S	Uncharacterized conserved protein		conserved hypothetical protein	126459146	4e-38	160	hypothetical protein Pcal_0531	Pyrobaculum calidifontis JCM 11548
TTX_0807	699051	699959	3	-3	arCOG00863	ArcC	E	Carbamate kinase	COG00549	carbamate kinase	145590900	2e-95	353	carbamate kinase	Pyrobaculum arsenaticum DSM 13514
TTX_0808	699956	701218	-2	0	arCOG00404	HisS	J	Histidyl-tRNA synthetase	COG00124	histidyl-tRNA synthetase	126459143	7e-147	524	histidyl-tRNA synthetase	Pyrobaculum calidifontis JCM 11548
TTX_0809	701218	702270	-1	174	arCOG00243	LYS9	E	Saccharopine dehydrogenase or related enzyme	COG01748	saccharopine dehydrogenase family protein	145590898	1e-114	416	saccharopine dehydrogenase	Pyrobaculum arsenaticum DSM 13514
TTX_0810	702444	703379	3	24	arCOG05570		R	Predicted DNA binding protein, contains leucin zipper domain		Predicted DNA binding protein, contains leucin zipper domain	126459553	6e-58	228	hypothetical protein Pcal_0940	Pyrobaculum calidifontis JCM 11548
TTX_0811	703403	703600	-2	468						hypothetical protein
TTX_0813	704068	704232	1	374	arCOG00679/2	-	L	Transposase	COG00675	artificial fragment of inactivated transposase	119873390	2e-13	78.2	IS605 family transposase OrfB	Pyrobaculum islandicum DSM 4184
TTX_0814	704606	704812	-2	-43	arCOG05571		S	Uncharacterized conserved protein		conserved hypothetical protein	126459552	2e-12	75.1	hypothetical protein Pcal_0939	Pyrobaculum calidifontis JCM 11548
TTX_0815	704769	705215	-3	47	arCOG01042	-	J	Predicted exosome subunit	COG01325	exosome subunit	145592128	8e-20	99.8	hypothetical protein Pars_1931	Pyrobaculum arsenaticum DSM 13514
TTX_0816	705262	705981	1	175	arCOG00971	PRE1	O	20S proteasome, alpha and beta subunit	COG00638	proteasome, subunit alpha (psmA)	126459549	5e-104	380	proteasome subunit alpha	Pyrobaculum calidifontis JCM 11548
TTX_0817	706156	706464	1	126	arCOG05572		S	Uncharacterized conserved protein		hypothetical protein	18313185	0.0003	48.1	hypothetical protein PAE2214	Pyrobaculum aerophilum str. IM2
TTX_0818	706590	707288	3	1	arCOG04187	-	J	Predicted exosome subunit	COG01500	exosome subunit	126459548	2e-105	385	putative RNA-associated protein	Pyrobaculum calidifontis JCM 11548
TTX_0819	707289	707999	3	-3	arCOG00678	RRP4	J	RNA-binding protein Rrp4 or related protein (contain S1 domain and KH domain)	COG01097	exosome complex RNA-binding protein	145592133	6e-85	317	exosome complex RNA-binding protein Rrp4	Pyrobaculum arsenaticum DSM 13514
TTX_0820	707996	708733	2	0	arCOG01575	Rph	J	Ribonuclease PH	COG00689	exosome complex exonuclease 1 (RNase PH)	126459546	1e-113	412	exosome complex exonuclease Rrp41	Pyrobaculum calidifontis JCM 11548
TTX_0821	708733	709557	1	74	arCOG01574	-	J	RNase PH-related exoribonuclease	COG02123	exoribonuclease related to ribonuclease PH	126459545	3e-104	382	exosome complex RNA-binding protein Rrp42	Pyrobaculum calidifontis JCM 11548
TTX_0822	709631	709948	2	-7	arCOG04208	RPL43A	J	Ribosomal protein L37AE/L43A	COG01997	50S ribosomal protein L37Ae	119872346	6e-46	186	50S ribosomal protein L37Ae	Pyrobaculum islandicum DSM 4184
TTX_0823	709941	710504	3	-19	arCOG03247	IMP4	JA	Predicted exosome subunit/U3 small nucleolar ribonucleoprotein (snoRNP) component, contains IMP4 domain	COG02136	Predicted exosome subunit/U3 small nucleolar ribonucleoprotein (snoRNP) component, IMP4 domain	119872345	3e-42	174	ribosomal biogenesis protein	Pyrobaculum islandicum DSM 4184
TTX_0824	710485	710709	1	69	arCOG05569		S			conserved hypothetical protein	18313174	4e-08	60.8	hypothetical protein PAE2200	Pyrobaculum aerophilum str. IM2
TTX_0825	710778	711173	3	#REF!	arCOG01342	GimC	O	Prefoldin, chaperonin cofactor	COG01382	prefoldin, beta subunit	171185829	1e-48	195	prefoldin, beta subunit	Thermoproteus neutrophilus V24Sta
TTX_0826	711501	712397	3	-7	arCOG01565	-	R	Exopolyphosphatase-related protein		Exopolyphosphatase-related protein	171185827	2e-58	230	phosphoesterase domain-containing protein	Thermoproteus neutrophilus V24Sta
TTX_0826a	711185	711562	2	-61	arCOG05568		S	Uncharacterized conserved protein	COG00618	Uncharacterized conserved protein
TTX_0827	712390	712935	-1	30	arCOG05567		S	Uncharacterized conserved protein		conserved hypothetical protein	18313170	2e-41	172	hypothetical protein PAE2196	Pyrobaculum aerophilum str. IM2
TTX_0827a	712965	713123	+	0	arCOG_pre		S	Uncharacterized conserved protein		Predicted metal-binding protein	171185825	1e-19	99.4	hypothetical protein Tneu_1372	Thermoproteus neutrophilus V24Sta
TTX_0828	713123	714481	-2	49	arCOG00874	xpb	KL	ssDNA-dependent ATPase, helicase superfamily II	COG01061	DNA repair helicase RAD25	18313348	1e-174	617	helicase, DNA repair	Pyrobaculum aerophilum str. IM2
TTX_0829	714530	714982	2	-7	arCOG01223	-	R	Predicted nucleotidyltransferase	COG01019	nucleotidyltransferase	145590371	1e-54	215	phosphopantetheine adenylyltransferase	Pyrobaculum arsenaticum DSM 13514
TTX_0830	714975	716291	-3	245	arCOG02960	-	R	Predicted aminopeptidase, Iap family	COG04882	Predicted aminopeptidase, Iap family	119872653	4e-156	555	hypothetical protein Pisl_1146	Pyrobaculum islandicum DSM 4184
TTX_0831	716536	717357	-1	263	arCOG01619	ARA1	R	Aldo/keto reductase, related to diketogulonate reductase	COG00656	dehydrogenase, aldo/keto reductase family	307596208	7e-111	404	aldo/keto reductase	Vulcanisaeta distributa DSM 14429
TTX_0832	717620	718420	-2	-12	arCOG00272	RhaT	GER	permease of the drug/metabolite transporter (DMT) superfamily	COG00697	transport membrane protein	307595784	7e-62	241	hypothetical protein Vdis_1673	Vulcanisaeta distributa DSM 14429
TTX_0833	718408	718971	-1	-3	arCOG01873	-	R	Uncharacterized MobA-related protein	COG02068	uncharacterized MobA-related protein	145592217	9e-33	143	hypothetical protein Pars_2020	Pyrobaculum arsenaticum DSM 13514
TTX_0834	718968	719381	-3	38	arCOG01927	-	C	Carbon monoxide dehydrogenase subunit G, CoxG	COG03427	Oligoketide cyclase superfamily protein	18312541	7e-16	86.7	hypothetical protein PAE1304	Pyrobaculum aerophilum str. IM2
TTX_0835	719419	719721	-1	70	arCOG05470		S	Uncharacterized conserved protein		conserved hypothetical protein	171184585	2e-06	55.5	hypothetical protein Tneu_0100	Thermoproteus neutrophilus V24Sta
TTX_0836	719791	720564	-1	97	arCOG01616	-	S	Uncharacterized protein conserved in archaea	COG01650	conserved hypothetical protein	126460277	3e-43	179	hypothetical protein Pcal_1672	Pyrobaculum calidifontis JCM 11548
TTX_0837	720661	721632	-1	28	arCOG01455	AdhP	R	Zn-dependent alcohol dehydrogenase	COG01064	adh Zn-dependent alcohol dehydrogenases	145591749	2e-128	462	alcohol dehydrogenase	Pyrobaculum arsenaticum DSM 13514
TTX_0838	721660	722592	-1	-3	arCOG04164	-	S	Uncharacterized protein conserved in archaea	COG04034	conserved hypothetical protein	18314216	5e-68	261	hypothetical protein PAE3641	Pyrobaculum aerophilum str. IM2
TTX_0839	722589	723782	-3	83	arCOG01107	ArgE	E	Acetylornithine deacetylase/Succinyl-diaminopimelate desuccinylase or related deacylase	COG00624	succinyl-diaminopimelate desuccinylase	171185929	3e-170	602	succinyl-diaminopimelate desuccinylase	Thermoproteus neutrophilus V24Sta
TTX_0840	723865	725013	-1	#REF!	arCOG04356	Bax1	L	Nuclease of restriction endonuclease-like fold, implicated in nucleotide excision repair	COG03372	Nuclease of restriction endonuclease-like fold, implicated in nucleotide excision repair	119873385	6e-104	381	hypothetical protein Pisl_1902	Pyrobaculum islandicum DSM 4184
TTX_0841	725387	726541	2	-3	arCOG05494		S	Uncharacterized conserved protein		conserved hypothetical protein	126459397	4e-85	319	hypothetical protein Pcal_0783	Pyrobaculum calidifontis JCM 11548
TTX_0842	726538	726933	1	217	arCOG01842	-	I	Putative sterol carrier protein	COG03255	sterol carrier protein	145590416	7e-21	103	hypothetical protein Pars_0151	Pyrobaculum arsenaticum DSM 13514
TTX_0843	727150	728394	-1	74	arCOG01107	ArgE	E	Acetylornithine deacetylase/Succinyl-diaminopimelate desuccinylase or related deacylase	COG00624	succinyl-diaminopimelate desuccinylase	159041134	0	657	succinyl-diaminopimelate desuccinylase	Caldivirga maquilingensis IC-167
TTX_0844	728468	728674	2	-3	arCOG03694		S	Uncharacterized conserved protein	COG08523	conserved hypothetical protein	307594437	4e-28	127	hypothetical protein Vdis_0296	Vulcanisaeta distributa DSM 14429
TTX_0845	728671	730137	1	129	arCOG01316	PutP	ER	Na+/proline symporter	COG00591	Na+/proline symporter	159041136	0	831	Na+ symporter	Caldivirga maquilingensis IC-167
TTX_0846	730266	730685	-3	#REF!	arCOG03740		S	Uncharacterized conserved protein		conserved hypothetical protein	171184595	4e-13	77.4	hypothetical protein Tneu_0110	Thermoproteus neutrophilus V24Sta
TTX_0847	730922	731818	2	-3	arCOG00969	-	R	Predicted hydrolase (metallo-beta-lactamase superfamily)	COG02248	metallo-beta-lactamase family protein	126460152	1e-89	333	hypothetical protein Pcal_1546	Pyrobaculum calidifontis JCM 11548
TTX_0848	731815	732771	1	541	arCOG01568	MscS	M	Small-conductance mechanosensitive channel	COG00668	mechanosensitive ion channel	126459457	2e-78	296	MscS mechanosensitive ion channel	Pyrobaculum calidifontis JCM 11548
TTX_0849	733312	734496	-1	80	arCOG01130	-	E	Aspartate/tyrosine/aromatic aminotransferase	COG00436	aspartate aminotransferase	126459575	1e-164	583	aminotransferase	Pyrobaculum calidifontis JCM 11548
TTX_0850	734576	736048	-2	521	arCOG03279	-	G	Glycosyl hydrolase family 57	COG01449	alpha-amylase/alpha-mannosidase	171184666	2e-154	550	glycoside hydrolase family protein	Thermoproteus neutrophilus V24Sta
TTX_0851	736569	739316	3	15	arCOG00557	Lhr	R	Lhr-like helicase	COG01201	ATP-dependent helicase	145591065	0	1193	DEAD/DEAH box helicase domain-containing protein	Pyrobaculum arsenaticum DSM 13514
TTX_0852	739331	739669	2	37	arCOG05480		S	Uncharacterized conserved protein		conserved hypothetical protein	126459285	3e-11	71.2	hypothetical protein Pcal_0671	Pyrobaculum calidifontis JCM 11548
TTX_0853	739706	740836	2	0	arCOG00219	ModA	P	ABC-type molybdate transport system, periplasmic component	COG00725	sulfate/molybdate ABC transporter, substrate binding protein	159041090	8e-136	487	ABC-type molybdate transport system periplasmic component-like protein	Caldivirga maquilingensis IC-167
TTX_0854	740836	741630	1	-28	arCOG00164	CysU	O	ABC-type sulfate transport system, permease component	COG00555	sulfate transport system, permease protein (cysT)	307595054	3e-72	275	binding-protein-dependent transport systems inner membrane component	Vulcanisaeta distributa DSM 14429
TTX_0855	741602	742516	2	-3	arCOG00175	MalK	G	ABC-type sugar transport system, ATPase component	COG03839	ABC-type sulfate transport system, ATP-binding protein (cysA)	307595055	1e-65	254	ABC transporter-like protein	Vulcanisaeta distributa DSM 14429
TTX_0856	742513	742719	-1	536						hypothetical protein
TTX_0857	743255	744607	-2	94	arCOG00020	ThiD	H	Hydroxymethylpyrimidine/phosphomethylpyrimidine kinase	COG00351,COG01992	phosphomethylpyrimidine kinase fused to uncharacterized domain	126458865	0	694	phosphomethylpyrimidine kinase	Pyrobaculum calidifontis JCM 11548
TTX_0858	744701	747646	2	1	arCOG00807	IleS	J	Isoleucyl-tRNA synthetase	COG00060	isoleucyl-tRNA synthetase	145592190	0	1435	isoleucyl-tRNA synthetase	Pyrobaculum arsenaticum DSM 13514
TTX_0859	747647	748003	-2	-3	arCOG04228	pth2	J	Peptidyl-tRNA hydrolase	COG01990	Peptidyl-tRNA hydrolase	171186433	1e-40	169	peptidyl-tRNA hydrolase	Thermoproteus neutrophilus V24Sta
TTX_0860	748000	748425	-1	47	arCOG01078	MutT	LR	NUDIX family hydrolase	COG00494	diadenosine 5'5'''-P1,P4-tetraphosphate pyrophosphohydrolase (mutT/nudix family protein)	126460728	1e-34	149	NUDIX hydrolase	Pyrobaculum calidifontis JCM 11548
TTX_0861	748472	748822	-2	-3	arCOG04162		C	Succinate dehydrogenase, hydrophobic anchor subunit	COG02142	sdhD/frdD succinate dehydrogenase (succinate dehydrogenase/fumarate reductase), subunit D	119872182	1e-19	99	succinate dehydrogenase subunit D	Pyrobaculum islandicum DSM 4184
TTX_0862	748819	749301	-1	-3	arCOG02244	SdhC	C	Succinate dehydrogenase/fumarate reductase, cytochrome b subunit	COG02009	sdhC/frdC succinate dehydrogenase (succinate dehydrogenase/fumarate reductase), cytochrome b subunit	119872183	8e-41	169	hypothetical protein Pisl_0669	Pyrobaculum islandicum DSM 4184
TTX_0863	749298	750011	-3	3	arCOG00962	FrdB	C	Succinate dehydrogenase/fumarate reductase, Fe-S protein subunit	COG00479	sdhB/frdB succinate dehydrogenase (succinate dehydrogenase/fumarate reductase), iron-sulfur subunit	119872184	2e-113	411	succinate dehydrogenase iron-sulfur subunit	Pyrobaculum islandicum DSM 4184
TTX_0864	750014	751762	-2	94	arCOG00571	SdhA	C	Succinate dehydrogenase/fumarate reductase, flavoprotein subunit	COG01053	sdhA/frdA succinate dehydrogenase (succinate dehydrogenase/fumarate reductase), flavoprotein subunit	126460730	0	895	succinate dehydrogenase flavoprotein subunit	Pyrobaculum calidifontis JCM 11548
TTX_0865	751856	752473	2	315	arCOG05447		S	Uncharacterized conserved protein		conserved hypothetical protein	126460729	2e-39	166	hypothetical protein Pcal_2126	Pyrobaculum calidifontis JCM 11548
TTX_0867	752788	753066	-1	-3	arCOG00679/2	-	L	Transposase	COG00675	fragment of inactivated transposase	119873390	4e-29	130	IS605 family transposase OrfB	Pyrobaculum islandicum DSM 4184
TTX_0868	753063	753284	-3	379						hypothetical protein	119873390	7e-18	93.2	IS605 family transposase OrfB	Pyrobaculum islandicum DSM 4184
TTX_0869	753663	754439	-3	185	arCOG00488	DnaN	L	DNA polymerase sliding clamp subunit (PCNA homolog)	COG00592	DNA polymerase sliding clamp (pcnA )	126460734	1e-82	310	proliferating cell nuclear antigen	Pyrobaculum calidifontis JCM 11548
TTX_0870	754624	755853	-1	28	arCOG02870	DsbG	O	Protein-disulfide isomerase	COG01651	Protein-disulfide isomerase	18313670	4e-38	163	hypothetical protein PAE2897	Pyrobaculum aerophilum str. IM2
TTX_0871	755881	756300	-1	63	arCOG00606	-	R	CBS domain	COG00517	conserved hypothetical protein with 2 CBS domains	18313671	1e-35	152	hypothetical protein PAE2898	Pyrobaculum aerophilum str. IM2
TTX_0872	756363	757661	-3	3	arCOG00442	-	R	Uncharacterized protein containing a von Willebrand factor type A (vWA) domain	COG02425	vWA domain containing protein	18313672	7e-171	604	hypothetical protein PAE2899	Pyrobaculum aerophilum str. IM2
TTX_0873	757664	758776	-2	48	arCOG00434	-	R	MoxR-like ATPase	COG00714	MoxR-like ATPase	126458983	1e-158	563	ATPase	Pyrobaculum calidifontis JCM 11548
TTX_0874	758824	759099	-1	-19	arCOG06078		S	Uncharacterized conserved protein		hypothetical protein	159042259	1e-08	62.4	hypothetical protein Cmaq_1698	Caldivirga maquilingensis IC-167
TTX_0875	759080	759373	-2	44	arCOG00731	ArsR	K	Transcriptional regulator containing HTH domain, ArsR family	COG00640	Transcriptional regulator containing HTH domain, ArsR family	159042260	2e-22	108	regulatory protein ArsR	Caldivirga maquilingensis IC-167
TTX_0876	759417	760658	-3	1	arCOG06041		S	Uncharacterized conserved protein		conserved hypothetical protein	159042261	2e-92	343	hypothetical protein Cmaq_1700	Caldivirga maquilingensis IC-167
TTX_0877	760659	761486	-3	29	arCOG05633		S	Uncharacterized conserved protein		conserved hypothetical protein	126460077	2e-48	196	hypothetical protein Pcal_1470	Pyrobaculum calidifontis JCM 11548
TTX_0878	761515	761691	-1	72	arCOG01667	-	S	Zinc finger domain containing protein (CDGSH-type)	COG03369	Zinc finger domain containing protein (CDGSH-type)	126460019	2e-09	65.5	zinc finger CDGSH-type domain-containing protein	Pyrobaculum calidifontis JCM 11548
TTX_0879	761763	762242	-3	141	arCOG07366		S	Uncharacterized conserved membrane protein		conserved hypothetical protein	227829444	1e-08	62.4	hypothetical protein LS215_0452	Sulfolobus islandicus L.S.2.15
TTX_0880	762383	763057	-2	65	arCOG00459	Nth	L	Predicted EndoIII-related endonuclease	COG00177	DNA endonuclease III	171184578	1e-66	256	DNA-(apurinic or apyrimidinic site) lyase	Thermoproteus neutrophilus V24Sta
TTX_0881	763122	763625	3	23	arCOG03737		S	Uncharacterized conserved protein	COG08535	conserved hypothetical protein	145590367	2e-20	101	hypothetical protein Pars_0102	Pyrobaculum arsenaticum DSM 13514
TTX_0882	763648	764406	1	58	arCOG03738		S	Uncharacterized conserved protein		conserved hypothetical protein	126458696	1e-75	286	hypothetical protein Pcal_0068	Pyrobaculum calidifontis JCM 11548
TTX_0883	764464	765939	1	251	arCOG04247	-	E	Zn-dependent carboxypeptidase	COG02317	Zn-dependent carboxypeptidase (cxp)	18312249	0	755	thermostable carboxypeptidase	Pyrobaculum aerophilum str. IM2
TTX_0884	766190	766666	2	318	arCOG01118	Lrp	K	Transcriptional regulator (Lrp/AsnC family)	COG01522	asnC-transcriptional regulator	126459225	2e-73	278	AsnC family transcriptional regulator	Pyrobaculum calidifontis JCM 11548
TTX_0885	766984	767610	-1	2	arCOG03219	-	JR	tRNA (His) guanylyltransferase related enzyme	COG04021	tRNA (His) guanylyltransferase related enzyme	126458698	6e-47	190	hypothetical protein Pcal_0070	Pyrobaculum calidifontis JCM 11548
TTX_0886	767612	768799	-2	187	arCOG01282	PaaJ	I	Acetyl-CoA acetyltransferase	COG00183	acetyl-CoA acetyltransferase	145590571	0	680	acetyl-CoA acetyltransferase	Pyrobaculum arsenaticum DSM 13514
TTX_0887	768986	770404	2	-3	arCOG05475		S	Uncharacterized conserved protein		hypothetical protein	145590392	7e-50	202	hypothetical protein Pars_0127	Pyrobaculum arsenaticum DSM 13514
TTX_0888	770401	770844	1	36	arCOG07433		S	Uncharacterized conserved protein		hypothetical protein	145590393	3e-28	127	hypothetical protein Pars_0128	Pyrobaculum arsenaticum DSM 13514
TTX_0889	770880	774437	3	-3	arCOG07434		S	Uncharacterized conserved protein		hypothetical protein	145590394	4e-115	421	hypothetical protein Pars_0129	Pyrobaculum arsenaticum DSM 13514
TTX_0890	774434	775132	2	-3	arCOG05474		S	Uncharacterized conserved protein		conserved hypothetical protein	126458710	3e-29	132	hypothetical protein Pcal_0082	Pyrobaculum calidifontis JCM 11548
TTX_0891	775129	775710	1	3	arCOG05473		S	Uncharacterized conserved protein		conserved hypothetical protein	119872668	2e-10	69.3	hypothetical protein Pisl_1161	Pyrobaculum islandicum DSM 4184
TTX_0892	775713	776330	3	-26	arCOG04303	-	R	Uncharacterized Rossmann fold enzyme	COG01634	Uncharacterized Rossmann fold enzyme	171185927	5e-63	244	hypothetical protein Tneu_1475	Thermoproteus neutrophilus V24Sta
TTX_0893	776304	776591	-3	86	arCOG05589		S	Uncharacterized conserved protein		conserved hypothetical protein	126460274	5e-16	87	hypothetical protein Pcal_1669	Pyrobaculum calidifontis JCM 11548
TTX_0894	776677	778251	1	-3	arCOG01808	TadC	NU	Flp pilus assembly protein TadC	COG02064	Type II/IV secretion system membrane component, FlaJ/TadC family	119872578	6e-175	618	hypothetical protein Pisl_1069	Pyrobaculum islandicum DSM 4184
TTX_0895	778248	779081	3	-70	arCOG01818/2	VirB11	NU	Type IV secretory pathway, VirB11 component, or related ATPase involved in archaeal flagella biosynthesis	COG00630	Type II/IV secretion system, ATPase component, VirB11/GspE family	171184512	6e-109	397	type II secretion system protein E	Thermoproteus neutrophilus V24Sta
TTX_0896	779011	779757	1	-3
TTX_0897	779754	779972	3	90	arCOG08085		NU	Predicted component of Type II/IV secretion system		Predicted component of Type II/IV secretion system	171184513	0.0001	49.3	hypothetical protein Tneu_0028	Thermoproteus neutrophilus V24Sta
TTX_0898	780062	780574	2	16	arCOG05458		S	Uncharacterized conserved protein		Predicted membrane component of Type II/IV secretion system	18312171	1e-32	142	hypothetical protein PAE0776	Pyrobaculum aerophilum str. IM2
TTX_0899	780590	781063	-2	-25	arCOG07435		R	HAD superfamily phosphatase		acid phosphatase related enzyme, HAD superfamily	159040943	1e-32	142	hypothetical protein Cmaq_0359	Caldivirga maquilingensis IC-167
TTX_0900	781038	781382	-3	-24	arCOG00491		S	Uncharacterized conserved protein		conserved hypothetical protein	145591650	3e-12	74.3	hypothetical protein Pars_1442	Pyrobaculum arsenaticum DSM 13514
TTX_0901	781358	782275	-2	-3	arCOG03016	WcaG	MG	Nucleoside-diphosphate-sugar epimerase	COG00451	nucleoside-diphosphate-sugar epimerase/dehydratase	126460619	4e-71	272	NAD-dependent epimerase/dehydratase	Pyrobaculum calidifontis JCM 11548
TTX_0902	782272	782883	-1	242	arCOG00194/2	CcmA	V	ABC-type multidrug transport system, ATPase component	COG03839	ABC-type sulfate transporter, ATP-binding protein	171185428	3e-20	102	ABC transporter related	Thermoproteus neutrophilus V24Sta
TTX_0903	783125	784171	2	4	arCOG00219	ModA	P	ABC-type molybdate transport system, periplasmic component	COG00725	ABC-type sulfate transport system, substrate-binding protein	70607436	2e-77	293	hypothetical protein Saci_1707	Sulfolobus acidocaldarius DSM 639
TTX_0904	784175	784624	2	-7	arCOG00761	-	S	Uncharacterized conserved protein	COG01720	conserved hypothetical protein	145591632	2e-46	187	hypothetical protein Pars_1424	Pyrobaculum arsenaticum DSM 13514
TTX_0905	784617	785375	3	-29	arCOG00164	CysU	O	ABC-type sulfate transport system, permease component	COG00555	ABC-type sulfate transport system, permease protein (cysT)	15922352	7e-63	244	sulfate transporter permease	Sulfolobus tokodaii str. 7
TTX_0906	785346	785942	-3	36	arCOG05521	ArsR	K	Transcriptional regulator containing HTH domain, ArsR family	COG00640	transcriptional regulator	119873135	2e-67	258	hypothetical protein Pisl_1647	Pyrobaculum islandicum DSM 4184
TTX_0907	785978	786157	-2	-3	arCOG04147/2	SodA	P	Superoxide dismutase	COG00605	sodA superoxide dismutase [Fe]	227828048	1e-23	112	Superoxide dismutase	Sulfolobus islandicus M.14.25
TTX_0908	786154	786606	-1	263	arCOG04147/2	SodA	P	Superoxide dismutase	COG00605	sodA superoxide dismutase [Fe]	15922615	2e-68	261	superoxide dismutase	Sulfolobus tokodaii str. 7
TTX_0909	786869	787570	2	173	arCOG05620		S	Uncharacterized conserved protein		conserved hypothetical protein	18313336	2e-45	186	hypothetical protein PAE2424	Pyrobaculum aerophilum str. IM2
TTX_0910	787743	790175	3	82	arCOG01111	PpsA	G	Phosphoenolpyruvate synthase/pyruvate phosphate dikinase	COG00574	phosphoenolpyruvate synthetase	126458936	0	1284	phosphoenolpyruvate synthase	Pyrobaculum calidifontis JCM 11548
TTX_0911	790257	791279	-3	1	arCOG01183	Kae1/QRI7	L	Subunit of KEOPS complex, contains a domain with ASKHA fold and RIO-type kinase (AP-endonuclease activity)	COG00533	Subunit of KEOPS complex, contains a domain with ASKHA fold and RIO-type kinase	18313340	9e-133	477	o-syaloglycoprotein endopeptidase	Pyrobaculum aerophilum str. IM2
TTX_0912	791280	791462	-3	-3	arCOG04183	RPS31	J	Ribosomal protein S27AE	COG01998	30S ribosomal protein S27Ae	126458930	6e-22	106	30S ribosomal protein S27ae	Pyrobaculum calidifontis JCM 11548
TTX_0913	791459	791830	-2	30	arCOG04182	RPS24A	J	Ribosomal protein S24E	COG02004	30S ribosomal protein S24e	126458929	3e-33	144	30S ribosomal protein S24e	Pyrobaculum calidifontis JCM 11548
TTX_0914	791860	792264	-1	41	arCOG05622	-	S	Predicted membrane protein	COG03431	conserved hypothetical protein	119873379	5e-28	127	hypothetical protein Pisl_1896	Pyrobaculum islandicum DSM 4184
TTX_0915	792305	792940	2	-31	arCOG01773	SmtA	QR	SAM-dependent methyltransferase	COG00500	Sam-dependent Methyltransferase	119872889	3e-62	241	methyltransferase type 11	Pyrobaculum islandicum DSM 4184
TTX_0915a	792909	793391	-	-10	arCOG03736		R	Predicted metal-dependent membrane protease	COG01266	Predicted metal-dependent membrane protease	171185649	4e-19	97.4	abortive infection protein	Thermoproteus neutrophilus V24Sta
TTX_0917	793381	793821	-1	703	arCOG02100	TroR	K	Mn-dependent transcriptional regulator (DtxR family)	COG01321	manganese-dependent transcriptional regulator	145590687	4e-46	187	iron dependent repressor	Pyrobaculum arsenaticum DSM 13514
TTX_0920	794524	795654	-1	184	arCOG04531	MntH	P	Mn2+ and Fe2+ transporter of the NRAMP family	COG01914	manganese transport protein MntH	145590688	4e-134	481	natural resistance-associated macrophage protein	Pyrobaculum arsenaticum DSM 13514
TTX_0921	795838	797001	1	-3	arCOG01337	SucC	C	Succinyl-CoA synthetase, beta subunit	COG00045	succinyl-CoA synthetase, beta chain	145591733	4e-179	631	succinyl-CoA synthetase, beta subunit	Pyrobaculum arsenaticum DSM 13514
TTX_0922	796998	797879	3	2	arCOG01339	SucD	C	Succinyl-CoA synthetase, alpha subunit	COG00074	succinyl-CoA synthetase, alpha chain	18313255	3e-133	478	succinyl-CoA synthetase alpha subunit (sucD)	Pyrobaculum aerophilum str. IM2
TTX_0922a	797881	798162	+	60	arCOG07221		S	Zn finger protein		Zn finger protein
TTX_0923	798222	799424	3	-3	arCOG00492	ARO8	KE	Transcriptional regulators containing a DNA-binding HTH domain and an aminotransferase domain (MocR family)	COG01167	Transcriptional regulator, DNA-binding HTH domain and aminotransferase domain	145591736	3e-162	575	GntR family transcriptional regulator	Pyrobaculum arsenaticum DSM 13514
TTX_0924	799421	800635	2	57	arCOG01431	IlvA	E	Threonine dehydratase	COG01171	threonine dehydratase	145591737	6e-166	587	threonine dehydratase	Pyrobaculum arsenaticum DSM 13514
TTX_0925	800692	801405	1	-3	arCOG01254	-	R	Predicted metal-dependent hydrolase related to alanyl-tRNA synthetase HxxxH domain	COG02872	metal-dependent hydrolase related to alanyl-tRNA synthetase HxxxH domain	119872544	4e-100	367	threonyl/alanyl tRNA synthetase, SAD	Pyrobaculum islandicum DSM 4184
TTX_0926	801402	802646	-3	81	arCOG00755	DadA	E	Glycine/D-amino acid oxidase (deaminating)	COG00665	oxidoreductase (deaminating)	18313252	3e-143	512	proline dehydrogenase	Pyrobaculum aerophilum str. IM2
TTX_0927	802727	803107	2	93	arCOG01868	Fur	P	Fe2+/Zn2+ uptake regulation protein, fur/PerR	COG00735	ferric uptake regulation protein	171185912	2e-45	184	ferric uptake regulator family protein	Thermoproteus neutrophilus V24Sta
TTX_0928	803200	803691	1	0	arCOG04298	-	S	Uncharacterized conserved protein	COG01839	conserved hypothetical protein	307595029	3e-68	260	hypothetical protein Vdis_0905	Vulcanisaeta distributa DSM 14429
TTX_0929	803691	805922	3	311	arCOG00555	-	R	Distinct helicase family with a unique C-terminal domain including a metal-binding cysteine cluster	COG01205	ATP-dependent helicase	126460255	0	1096	DEAD/DEAH box helicase domain-containing protein	Pyrobaculum calidifontis JCM 11548
TTX_0930	806233	808623	-1	79	arCOG00808	ValS	J	Valyl-tRNA synthetase	COG00525	valyl-tRNA synthetase	119872529	0	1191	valyl-tRNA synthetase	Pyrobaculum islandicum DSM 4184
TTX_0931	808702	809364	1	-41	arCOG05586	-	T	ACT domain-containing protein	COG03830	ACT domain-containing protein	171185907	2e-56	222	amino acid-binding ACT domain-containing protein	Thermoproteus neutrophilus V24Sta
TTX_0932	809323	810327	-1	47	arCOG00042	MesJ	D	tRNA(Ile)-lysidine synthase MesJ	COG00037	tRNA(Ile)-lysidine synthase MesJ	126460252	2e-131	473	PP-loop domain-containing protein	Pyrobaculum calidifontis JCM 11548
TTX_0933	810374	810496	-2	149	arCOG04013		S	Uncharacterized conserved protein		conserved hypothetical protein	119872526	5e-11	70.5	hypothetical protein Pisl_1016	Pyrobaculum islandicum DSM 4184
TTX_0934	810645	811379	3	-33	arCOG01883	THY1	F	Alternative thymidylate synthase	COG01351	thymidylate synthase	119873240	2e-109	398	thymidylate synthase, flavin-dependent	Pyrobaculum islandicum DSM 4184
TTX_0935	811346	812215	2	37	arCOG05542		S	Uncharacterized conserved protein		conserved hypothetical protein	119873239	3e-51	206	hypothetical protein Pisl_1752	Pyrobaculum islandicum DSM 4184
TTX_0936	812252	812806	2	-3	arCOG04209	RPL15A	J	Ribosomal protein L15E	COG01632	50S ribosomal protein L15e	119873238	1e-73	278	50S ribosomal protein L15e	Pyrobaculum islandicum DSM 4184
TTX_0937	812803	813138	1	-13	arCOG01042	-	J	Predicted exosome subunit	COG01325	exosome subunit	171185232	4e-24	114	hypothetical protein Tneu_0766	Thermoproteus neutrophilus V24Sta
TTX_0938	813125	813646	2	-10	arCOG05541		S	Uncharacterized conserved protein		hypothetical protein	119873236	6e-46	186	hypothetical protein Pisl_1749	Pyrobaculum islandicum DSM 4184
TTX_0939	813636	813929	3	69	arCOG06061		S	Uncharacterized conserved protein		hypothetical protein	126459120	3e-17	91.3	hypothetical protein Pcal_0504	Pyrobaculum calidifontis JCM 11548
TTX_0940	813998	814894	-2	22	arCOG01589	RimK	HJ	Glutathione synthase/glutaminyl transferase/alpha-L-glutamate ligase	COG00189	ribosomal protein S6 modification protein	145590959	4e-118	428	alpha-L-glutamate ligase	Pyrobaculum arsenaticum DSM 13514
TTX_0941	814916	815545	-2	129	arCOG05540		S	Uncharacterized conserved protein		conserved hypothetical protein	126459229	2e-54	215	hypothetical protein Pcal_0614	Pyrobaculum calidifontis JCM 11548
TTX_0942	815674	816429	1	53	arCOG04236	sufC	O	Cysteine desulfurase activator ATPase	COG00396	Cysteine desulfurase activator ATPase	126459227	2e-90	335	FeS assembly ATPase SufC	Pyrobaculum calidifontis JCM 11548
TTX_0943	816482	817900	2	214	arCOG01715	sufB	O	Cysteine desulfurase activator SufB	COG00719	Cysteine desulfurase activator SufB	18312899	0	787	ABC transporter subunit, putative	Pyrobaculum aerophilum str. IM2
TTX_0944	818114	819463	2	-26	arCOG00915	GabT	E	4-aminobutyrate aminotransferase or related aminotransferase	COG00160	4-aminobutyrate aminotransferase	119873230	0	748	4-aminobutyrate aminotransferase	Pyrobaculum islandicum DSM 4184
TTX_0945	819437	819676	-2	#REF!	arCOG03750		S	Uncharacterized conserved protein		hypothetical protein	145590440	6e-09	63.5	hypothetical protein Pars_0175	Pyrobaculum arsenaticum DSM 13514
TTX_0946	820310	820813	2	-55	arCOG05681		S	Uncharacterized conserved protein		hypothetical protein	18313976	3e-52	207	hypothetical protein PAE3303	Pyrobaculum aerophilum str. IM2
TTX_0947	820758	821099	-3	103	arCOG05682		S	Uncharacterized conserved protein		conserved hypothetical protein	18313977	1e-16	89	hypothetical protein PAE3304	Pyrobaculum aerophilum str. IM2
TTX_0948	821202	821369	-3	174						hypothetical protein
TTX_0949	821543	822817	-2	270	arCOG00541	YSH1	J	Predicted exonuclease of the beta-lactamase fold involved in RNA processing	COG01236	mRNA 3-end processing factor (epf1)	171185999	1e-176	623	beta-lactamase domain-containing protein	Thermoproteus neutrophilus V24Sta
TTX_0951	823087	823467	1	420	arCOG04094	RplX	J	Ribosomal protein L24	COG00198	50S ribosomal protein L24	171186000	1e-46	189	50S ribosomal protein L24P	Thermoproteus neutrophilus V24Sta
TTX_0952	823887	824405	3	75	arCOG01761	NusA	K	Transcription elongation factor	COG00195	transcription elongation factor NusA	171186430	6e-64	246	transcription elongation factor NusA-like protein	Thermoproteus neutrophilus V24Sta
TTX_0953	824480	825772	2	427	arCOG00406	AsnS	J	Aspartyl/asparaginyl-tRNA synthetase	COG00017	aspartyl-tRNA synthetase (aspS)	171186429	1e-180	636	aspartyl-tRNA synthetase	Thermoproteus neutrophilus V24Sta
TTX_0954	826199	826690	-2	372	arCOG02053	UspA	T	Nucleotide-binding protein, UspA family	COG00589	universal stress protein	119873367	4e-36	153	UspA domain-containing protein	Pyrobaculum islandicum DSM 4184
TTX_0956	827062	827739	1	339	arCOG05603		S	Uncharacterized conserved protein		Uncharacterized conserved protein	126458963	4e-33	145	hypothetical protein Pcal_0340	Pyrobaculum calidifontis JCM 11548
TTX_0957	828078	828518	3	-6	arCOG01075	-	F	NUDIX family hydrolase	COG01051	NUDIX family hydrolase	307595897	8e-44	179	NUDIX hydrolase	Vulcanisaeta distributa DSM 14429
TTX_0958	828512	829162	2	101	arCOG00976	Pcm	O	Protein-L-isoaspartate carboxylmethyltransferase	COG02518	Protein-L-isoaspartate O-methyltransferase 1	171186428	1e-66	256	protein-L-isoaspartate O-methyltransferase	Thermoproteus neutrophilus V24Sta
TTX_0960	829263	829820	3	-3						hypothetical protein
TTX_0961	829817	830530	2	154						hypothetical protein
TTX_0962	830684	831469	2	3	arCOG05608	flhG	N	Antiactivator of flagellar biosynthesis FleN, an ATPase	COG00455	Predicted Type II/IV secretion system regulatory ATPase, FlhG family	171185677	2e-46	189	hypothetical protein Tneu_1223	Thermoproteus neutrophilus V24Sta
TTX_0963	831472	833097	1	217	arCOG05609	VirB11	NU	Type IV secretory pathway, VirB11 component, or related ATPase involved in archaeal flagella biosynthesis	COG00630	Type II/IV secretion system, ATPase component, VirB11/GspE family	126458953	1e-148	530	type II secretion system protein	Pyrobaculum calidifontis JCM 11548
TTX_0964	833314	833700	1	-3	arCOG05610		S	Uncharacterized conserved protein		Type II/IV secretion system membrane component, FlaJ/TadC family	18313319	2e-11	71.6	hypothetical protein PAE2402	Pyrobaculum aerophilum str. IM2
TTX_0965	833697	834917	3	-9	arCOG05611		S	Uncharacterized conserved protein		Predicted membrane component of Type II/IV secretion system	126458950	1e-68	264	hypothetical protein Pcal_0327	Pyrobaculum calidifontis JCM 11548
TTX_0966	834908	835423	2	109	arCOG05617		S	Uncharacterized conserved protein		Predicted membrane component of Type II/IV secretion system	171185666	2e-05	52	hypothetical protein Tneu_1212	Thermoproteus neutrophilus V24Sta
TTX_0967	835532	836026	2	37	arCOG05612		S	Uncharacterized conserved protein		Pilin-like component of Type II/IV secretion system, PilA family	126458949	2e-19	98.2	hypothetical protein Pcal_0326	Pyrobaculum calidifontis JCM 11548
TTX_0968	836063	836335	2	14	arCOG05618		S	Uncharacterized conserved protein		Predicted component of Type II/IV secretion system
TTX_0969	836349	836687	3	48	arCOG05619		S	Uncharacterized conserved protein		Predicted component of Type II/IV secretion system	171185664	6e-06	53.5	hypothetical protein Tneu_1210	Thermoproteus neutrophilus V24Sta
TTX_0970	836735	837154	2	2	arCOG05614		S	Uncharacterized conserved protein		Predicted component of Type II/IV secretion system	119872386	1e-13	79	hypothetical protein Pisl_0874	Pyrobaculum islandicum DSM 4184
TTX_0971	837156	838409	3	-42	arCOG07478/1		S	Uncharacterized conserved protein		Predicted component of Type II/IV secretion system	18313325	2e-07	61.6	hypothetical protein PAE2409	Pyrobaculum aerophilum str. IM2
TTX_0972	838367	838978	2	8	arCOG05615		S	Uncharacterized conserved protein		Predicted component of Type II/IV secretion system	18313326	0.0003	48.9	hypothetical protein PAE2410	Pyrobaculum aerophilum str. IM2
TTX_0973	838986	842108	3	160	arCOG05616		S	Uncharacterized conserved protein		Predicted component of Type II/IV secretion system	126458944	0.001	50.1	hypothetical protein Pcal_0321	Pyrobaculum calidifontis JCM 11548
TTX_0974	842268	842900	-3	317	arCOG04128	Upp	F	Uracil phosphoribosyltransferase	COG00035	uracil phosphoribosyltransferase	126459223	1e-78	296	uracil phosphoribosyltransferase	Pyrobaculum calidifontis JCM 11548
TTX_0975	843217	843834	1	43	arCOG00614	SpoIVFB	R	Zn-dependent protease	COG01994	peptidase family M50B protein	284173264	3e-38	161	peptidase M50	Sulfolobus solfataricus 98/2
TTX_0976	843877	846345	-1	112	arCOG02969	PepN	E	Aminopeptidase N	COG00308	aminopeptidase	119873130	0	1138	peptidase M1, membrane alanine aminopeptidase	Pyrobaculum islandicum DSM 4184
TTX_0977	846457	847572	1	-3	arCOG04325	PhoH	T	Phosphate starvation-inducible protein PhoH, predicted ATPase	COG01702	phoH-related protein	145592311	4e-159	565	PhoH family protein	Pyrobaculum arsenaticum DSM 13514
TTX_0978	847569	847847	3	-10	arCOG01674	AcyP	C	Acylphosphatase	COG01254	acylphosphatase	171184735	3e-16	87.8	acylphosphatase	Thermoproteus neutrophilus V24Sta
TTX_0979	847837	848421	-1	-3	arCOG02299		N	Peptidase A24A, prepilin type IV	COG04960	Type IV leader peptidase family membrane-associated protein	126459222	4e-49	197	peptidase A24A, prepilin type IV	Pyrobaculum calidifontis JCM 11548
TTX_0980	848418	849314	-3	30	arCOG00052	Pgi	G	Glucose-6-phosphate isomerase	COG00166	glucose-6-phosphate isomerase	171185135	2e-99	366	bifunctional phosphoglucose/phosphomannose isomerase	Thermoproteus neutrophilus V24Sta
TTX_0981	849344	851311	2	7	arCOG00876	SSL2	KL	DNA or RNA helicase of superfamily II	COG01061	XPB/Rad25-related helicase	171185136	0	730	type III restriction protein res subunit	Thermoproteus neutrophilus V24Sta
TTX_0982	851318	851497	2	101						hypothetical protein
TTX_0984	851598	851870	3	263						hypothetical protein
TTX_0985	852133	852474	1	110	arCOG00291	NapF	C	Ferredoxin	COG01145	ferredoxin	126458920	5e-42	173	4Fe-4S ferredoxin iron-sulfur binding domain-containing protein	Pyrobaculum calidifontis JCM 11548
TTX_0986	852584	853315	2	47	arCOG04248	SIR2	K	NAD-dependent protein deacetylase, SIR2 family	COG00846	NAD-dependent deacetylase	18313718	5e-92	340	NAD-dependent deacetylase	Pyrobaculum aerophilum str. IM2
TTX_0987	853362	853697	-3	309						hypothetical protein	171184914	4e-07	57.4	hypothetical protein Tneu_0439	Thermoproteus neutrophilus V24Sta
TTX_0988	854006	854560	-2	0	arCOG03705	-	R	Predicted metal-dependent hydrolase	COG01547	Metal-dependent hydrolase	119871877	3e-40	167	hypothetical protein Pisl_0363	Pyrobaculum islandicum DSM 4184
TTX_0989	854560	854892	-1	-3	arCOG05646		S	Uncharacterized conserved protein		conserved hypothetical protein	18313721	7e-32	139	hypothetical protein PAE2964	Pyrobaculum aerophilum str. IM2
TTX_0990	854889	855320	-3	131	arCOG05647		S	Uncharacterized conserved protein		conserved hypothetical protein	18313722	6e-33	143	hypothetical protein PAE2965	Pyrobaculum aerophilum str. IM2
TTX_0993	855451	855660	-1	20	arCOG05649		S	Uncharacterized conserved protein		hypothetical protein	126459752	2e-10	68.2	hypothetical protein Pcal_1139	Pyrobaculum calidifontis JCM 11548
TTX_0994	855680	857476	-2	153	arCOG00073	CysH	EH	PAPS reductase related enzyme fused to RNA-binding PUA domain and ferredoxin domain	COG00175,COG01144,COG05270	phosphoadenosine phosphosulfate reductase containing ferredoxin and PUA-domain	126460202	0	758	hypothetical protein Pcal_1596	Pyrobaculum calidifontis JCM 11548
TTX_0995	857629	858312	1	-13	arCOG00663	GCD1	MJ	Nucleoside-diphosphate-sugar pyrophosphorylase involved in lipopolysaccharide biosynthesis/translation initiation factor 2B, gamma/epsilon subunit	COG01208	sugar-phosphate nucleotidyl transferase	171184966	1e-105	385	nucleotidyl transferase	Thermoproteus neutrophilus V24Sta
TTX_0996	858299	858937	2	-36	arCOG04302/2	GlnS	J	Glutamyl- or glutaminyl-tRNA synthetase	COG00008	Glutamyl- and glutaminyl-tRNA synthetases	126459750	7e-84	313	glutamyl-tRNA synthetase	Pyrobaculum calidifontis JCM 11548
TTX_0997	858901	861000	1	60	arCOG01395/1;arCOG04302/3	-	R	Lipid-A-disaccharide synthase related glycosyltransferase	COG00008	Glutamyl- and glutaminyl-tRNA synthetase core domain fused to UDP-N-acetylglucosamine 2-epimerase related domain	145591551	4e-142	509	glutamyl-tRNA synthetase	Pyrobaculum arsenaticum DSM 13514
TTX_0998	861060	861440	3	387	arCOG05650		S	Uncharacterized conserved protein		hypothetical protein	145591553	3e-23	111	hypothetical protein Pars_1340	Pyrobaculum arsenaticum DSM 13514
TTX_0999	861827	862402	-2	1	arCOG01038	-	F	Predicted nucleotide kinase (CMP/AMP kinase related)	COG01936	CMP/ AMP kinase related enzyme	18313729	2e-52	208	hypothetical protein PAE2972	Pyrobaculum aerophilum str. IM2
TTX_1000	862403	863698	-2	4	arCOG00407	AsnS	J	Aspartyl/asparaginyl-tRNA synthetase	COG00017	asparaginyl-tRNA synthetase	119871889	0	688	asparaginyl-tRNA synthetase	Pyrobaculum islandicum DSM 4184
TTX_1001	863702	863962	-2	107	arCOG03770		S	Uncharacterized conserved protein		hypothetical protein	145591556	9e-11	69.7	hypothetical protein Pars_1343	Pyrobaculum arsenaticum DSM 13514
TTX_1002	864069	864884	-3	33	arCOG00247	MmsB	I	3-hydroxyisobutyrate dehydrogenase or related beta-hydroxyacid dehydrogenase	COG02084	3-hydroxyisobutyrate dehydrogenase	18313732	1e-74	283	3-hydroxyisobutyrate dehydrogenase, putative	Pyrobaculum aerophilum str. IM2
TTX_1003	864917	865954	2	-3	arCOG01952	SUA5	J	Putative translation factor (SUA5)	COG00009	translation factor	171186194	4e-122	441	Sua5/YciO/YrdC/YwlC family protein	Thermoproteus neutrophilus V24Sta
TTX_1004	865951	866721	1	384	arCOG01791	SmtA	QR	SAM-dependent methyltransferase	COG00500	SAM-dependent methyltransferase	145591559	2e-91	339	methyltransferase type 11	Pyrobaculum arsenaticum DSM 13514
TTX_1005	867105	867971	3	6	arCOG00067	PrsA	FE	Phosphoribosylpyrophosphate synthetase	COG00462	ribose-phosphate pyrophosphokinase	119871894	4e-85	318	ribose-phosphate pyrophosphokinase	Pyrobaculum islandicum DSM 4184
TTX_1005a	867977	868984	-	57	arCOG00324		R	Deacetylase, including yeast histone deacetylase and acetoin utilization protein	COG00123	Histone deacetylase family enzyme	145591561	2e-114	416	histone deacetylase superfamily protein	Pyrobaculum arsenaticum DSM 13514
TTX_1007	869041	869229	1	16	arCOG05651		S	Uncharacterized conserved protein		hypothetical protein	119871896	1e-05	52.8	hypothetical protein Pisl_0382	Pyrobaculum islandicum DSM 4184
TTX_1008	869245	869931	1	-37	arCOG04536	-	H	Fe2+ dependent formamide hydrolase, cofactor Fo biosynthesis enzyme	COG01402	amidase related protein	18313738	2e-57	225	hypothetical protein PAE2983	Pyrobaculum aerophilum str. IM2
TTX_1009	869894	870544	2	-3	arCOG04202	-	F	Archaeal GTP cyclohydrolase III	COG02429	GTP cyclohydrolase III	126459736	2e-56	222	GTP cyclohydrolase IIA	Pyrobaculum calidifontis JCM 11548
TTX_1010	870541	871194	1	40	arCOG01484	RibD	H	Pyrimidine reductase, riboflavin biosynthesis	COG01985	ribD 5-amino-6-(5-phosphoribosylamino)uracil reductase	119871899	5e-75	284	5-amino-6-(5-phosphoribosylamino)uracil reductase	Pyrobaculum islandicum DSM 4184
TTX_1011	871234	871884	1	-23	arCOG01320	RibB	H	3,4-dihydroxy-2-butanone 4-phosphate synthase	COG00108	GTP cyclohydrolase II	171186186	4e-77	291	3,4-dihydroxy-2-butanone 4-phosphate synthase	Thermoproteus neutrophilus V24Sta
TTX_1012	871861	872283	-1	-3	arCOG02579	-	R	Predicted Fe-S-cluster oxidoreductase	COG00727	Fe-S-cluster oxidoreductase	18313742	1e-49	198	hypothetical protein PAE2987	Pyrobaculum aerophilum str. IM2
TTX_1013	872280	873254	-3	18	arCOG01755	LdhA	CHR	Lactate dehydrogenase or related 2-hydroxyacid dehydrogenase	COG01052	Lactate dehydrogenase related enzyme	18312369	1e-115	420	D-3-phosphoglycerate dehydrogenase (serA)	Pyrobaculum aerophilum str. IM2
TTX_1014	873272	873715	-2	0	arCOG00761	-	S	Uncharacterized conserved protein	COG01720	conserved hypothetical protein	126460327	9e-47	189	hypothetical protein Pcal_1722	Pyrobaculum calidifontis JCM 11548
TTX_1015	873715	874215	-1	23	arCOG06011		S	Uncharacterized conserved protein	COG12543	conserved hypothetical protein	227828928	5e-41	170	hypothetical protein M1425_2701	Sulfolobus islandicus M.14.25
TTX_1016	874238	874609	-2	106	arCOG01080	MutT	LR	NUDIX family hydrolase	COG00494	mutT/nudix-family protein	145591926	8e-38	159	NUDIX hydrolase	Pyrobaculum arsenaticum DSM 13514
TTX_1017	874715	874966	-2	251	arCOG03758		S	Uncharacterized conserved protein		hypothetical protein	119873271	8e-06	53.1	hypothetical protein Pisl_1786	Pyrobaculum islandicum DSM 4184
TTX_1018	875217	876440	3	#REF!	arCOG02304	CaiB	C	Predicted acyl-CoA transferase/carnitine dehydratase	COG01804	acyl-CoA transferases/carnitine dehydratase	145590883	0	642	L-carnitine dehydratase/bile acid-inducible protein F	Pyrobaculum arsenaticum DSM 13514
TTX_1019	877080	877664	-3	0	arCOG01997	MarC	U	Multiple antibiotic transporter	COG02095	Multiple antibiotic transporter, MarC family	159041931	3e-74	281	multiple antibiotic resistance (MarC)-related protein	Caldivirga maquilingensis IC-167
TTX_1020	877664	877843	-2	66	arCOG05513		S	Uncharacterized conserved protein		hypothetical protein	126459492	1e-18	95.9	hypothetical protein Pcal_0878	Pyrobaculum calidifontis JCM 11548
TTX_1021	877909	879060	1	-3	arCOG01876	MetE	E	Methionine synthase II (cobalamin-independent)	COG00620	Methionine synthase II (cobalamin-independent)	126459262	0	642	methionine synthase (B12-independent)	Pyrobaculum calidifontis JCM 11548
TTX_1022	879057	879602	-3	-3	arCOG01283	-	R	Predicted nucleic-acid-binding protein containing a Zn-ribbon	COG01545	Zn-ribbon nucleic-acid-binding protein	18312595	1e-73	278	protein associated with acetyl-CoA C-acyltransferase	Pyrobaculum aerophilum str. IM2
TTX_1023	879599	880771	-2	-3	arCOG01278	PaaJ	I	Acetyl-CoA acetyltransferase	COG00183	acetyl-CoA acyltransferase	126459451	0	704	acetyl-CoA acetyltransferase	Pyrobaculum calidifontis JCM 11548
TTX_1024	880768	882000	-1	83	arCOG01707	CaiA	I	Acyl-CoA dehydrogenase	COG01960	acyl-CoA dehydrogenase	119872929	0	751	butyryl-CoA dehydrogenase	Pyrobaculum islandicum DSM 4184
TTX_1025	882083	883834	2	47	arCOG00856	CaiC	IQ	Acyl-CoA synthetase (AMP-forming)/AMP-acid ligase II	COG00318	long-chain-fatty-acid--CoA ligase	126459453	0	822	AMP-dependent synthetase and ligase	Pyrobaculum calidifontis JCM 11548
TTX_1026	883881	885542	3	22	arCOG00856	CaiC	IQ	Acyl-CoA synthetase (AMP-forming)/AMP-acid ligase II	COG00318	medium-chain acyl-CoA ligase	119872152	0	825	AMP-dependent synthetase and ligase	Pyrobaculum islandicum DSM 4184
TTX_1027	885564	886652	3	79	arCOG01518	FrvX	G	Cellulase M or related protein	COG01363	Cellulase M related protein	18312601	9e-155	550	aminopeptidase	Pyrobaculum aerophilum str. IM2
TTX_1028	886731	888722	3	-3	arCOG00249	FadB	I	3-hydroxyacyl-CoA dehydrogenase	COG01250	3-hydroxyacyl-CoA dehydrogenase / enoyl-CoA hydratase	18312600	0	1053	3-hydroxyacyl-CoA dehydrogenase and enoyl-CoA hydratase	Pyrobaculum aerophilum str. IM2
TTX_1029	888719	889906	2	29	arCOG01282	PaaJ	I	Acetyl-CoA acetyltransferase	COG00183	acetyl-CoA C-acetyltransferase	70606889	9e-164	580	acetyl-CoA acetyltransferase	Sulfolobus acidocaldarius DSM 639
TTX_1030	889935	890345	3	1	arCOG01640	GCD7	J	Translation initiation factor 2, beta subunit (eIF-2beta)/eIF-5 N-terminal domain	COG01601	translation initiation factor eIF-2 beta subunit	171185008	4e-50	200	translation initiation factor IF-2 subunit beta	Thermoproteus neutrophilus V24Sta
TTX_1031	890346	890564	3	-3	arCOG07004		O	Predicted redox protein, SirA family	COG00425	Predicted redox protein, regulator of disulfide bond formation	18312244	2e-14	82	hypothetical protein PAE0878	Pyrobaculum aerophilum str. IM2
TTX_1032	890561	890950	-2	0	arCOG02067	-	R	Predicted peroxiredoxins	COG02044	peroxiredoxins	18312245	1e-42	175	hypothetical protein PAE0879	Pyrobaculum aerophilum str. IM2
TTX_1033	890950	892401	-1	118	arCOG04246	RtcB	R	RtcB family protein, predicted to be implicated in RNA processing	COG01690	RtcB-family protein, predicted to be implicated in RNA processing	126458767	0	840	hypothetical protein Pcal_0141	Pyrobaculum calidifontis JCM 11548
TTX_1034	892519	893160	1	15	arCOG02266	CorA	P	Mg2+ and Co2+ transporter	COG00598	magnesium and cobalt transport protein corA	171185648	4e-37	158	hypothetical protein Tneu_1193	Thermoproteus neutrophilus V24Sta
TTX_1035	893175	894293	-3	77	arCOG04181	-	S	Uncharacterized protein conserved in archaea	COG04046	conserved hypothetical protein	145590649	3e-125	452	hypothetical protein Pars_0397	Pyrobaculum arsenaticum DSM 13514
TTX_1036	894370	895869	-1	64	arCOG05503		S	Uncharacterized conserved protein		hypothetical protein	126459413	4e-115	419	hypothetical protein Pcal_0799	Pyrobaculum calidifontis JCM 11548
TTX_1037	895933	896232	1	-3	arCOG05504		S	Uncharacterized conserved protein		hypothetical protein	145590843	0.0001	49.3	hypothetical protein Pars_0601	Pyrobaculum arsenaticum DSM 13514
TTX_1038	896229	897458	-3	26	arCOG00380		S	Uncharacterized conserved protein	COG17332	conserved hypothetical protein	145590844	2e-95	353	hypothetical protein Pars_0603	Pyrobaculum arsenaticum DSM 13514
TTX_1039	897484	897822	-1	42	arCOG05505		S	Uncharacterized conserved protein		hypothetical protein	18312646	2e-14	81.6	hypothetical protein PAE1453	Pyrobaculum aerophilum str. IM2
TTX_1040	897864	898547	3	-3	arCOG01848	WbbJ	R	Acetyltransferase (isoleucine patch superfamily)	COG00110	acetyltransferase	171185066	6e-84	313	acetyl/acyl transferase related protein	Thermoproteus neutrophilus V24Sta
TTX_1041	898544	900892	-2	9	arCOG01308	SpoVK	O	ATPase of the AAA+ class	COG00464	cdc48 cell division cycle protein, AAA family	18313875	0	1296	AAA family ATPase, CDC48 subfamily protein	Pyrobaculum aerophilum str. IM2
TTX_1042	900901	901425	1	-13	arCOG01833	IbpA	O	Molecular chaperone (HSP20 family)	COG00071	hsp20 small heat shock protein	145591860	3e-62	241	heat shock protein Hsp20	Pyrobaculum arsenaticum DSM 13514
TTX_1043	901412	902371	-2	45	arCOG01519	FrvX	G	Cellulase M or related protein	COG01363	cellulase M related protein (aminopeptidase family M42)	145590850	2e-96	356	peptidase M42 family protein	Pyrobaculum arsenaticum DSM 13514
TTX_1044	902416	903126	1	-26	arCOG01324	Udp	F	Uridine phosphorylase	COG02820	Uridine phosphorylase	145590851	1e-67	259	purine phosphorylases family protein 1	Pyrobaculum arsenaticum DSM 13514
TTX_1045	903100	903447	-1	1	arCOG07747		S	Uncharacterized conserved protein		hypothetical protein	145590852	1e-05	52.4	hypothetical protein Pars_0611	Pyrobaculum arsenaticum DSM 13514
TTX_1046	903448	904299	1	-14	arCOG01615	-	S	Predicted membrane protein	COG02431	conserved membrane protein	126459426	8e-56	221	protein of unknown function DUF340, membrane	Pyrobaculum calidifontis JCM 11548
TTX_1047	904285	904857	-1	48	arCOG01703	UbiX	H	3-polyprenyl-4-hydroxybenzoate decarboxylase	COG00163	phenylacrylic acid decarboxylase	18312661	8e-64	246	phenylacrylic acid decarboxylase-like protein	Pyrobaculum aerophilum str. IM2
TTX_1048	904905	905111	3	58	arCOG01009	-	K	Predicted transcriptional regulators containing the CopG/Arc/MetJ DNA-binding domain	COG03609	CopG/MetJ family transcriptional regulator	145590909	2e-06	55.5	CopG/Arc/MetJ family transcriptional regulator	Pyrobaculum arsenaticum DSM 13514
TTX_1049	905169	905777	-3	29	arCOG00068	GutQ	M	Predicted sugar phosphate isomerase involved in capsule formation	COG00794	3-hexulose-6-phosphate isomerase	145590857	7e-83	310	sugar isomerase (SIS)	Pyrobaculum arsenaticum DSM 13514
TTX_1050	905806	906180	-1	272	arCOG00279	SpeD	E	S-adenosylmethionine decarboxylase/arginine decarboxylase	COG01586	S-adenosylmethionine decarboxylase	18312667	4e-42	173	S-adenosylmethionine decarboxylase proenzyme	Pyrobaculum aerophilum str. IM2
TTX_1051	906452	907030	2	-25	arCOG05508		S	Uncharacterized conserved protein		conserved hypothetical protein	126459420	5e-24	114	hypothetical protein Pcal_0806	Pyrobaculum calidifontis JCM 11548
TTX_1052	907005	907736	-3	12	arCOG05481	-	L	Transposase	COG00675	Transposase	126459296	3e-99	364	transposase, IS605 OrfB	Pyrobaculum calidifontis JCM 11548
TTX_1053	907748	908500	-2	55	arCOG05482	RAD55	T	RecA-superfamily ATPase implicated in signal transduction	COG00467	RecA-superfamily ATPase	171184678	2e-72	275	hypothetical protein Tneu_0195	Thermoproteus neutrophilus V24Sta
TTX_1054	908555	909433	2	283	arCOG01290	SplB	L	DNA repair photolyase	COG01533	DNA repair photolyase	18312397	2e-116	422	hypothetical protein PAE1082	Pyrobaculum aerophilum str. IM2
TTX_1056	909716	909937	2	-3						hypothetical protein	119873390	3e-19	97.8	IS605 family transposase OrfB	Pyrobaculum islandicum DSM 4184
TTX_1057	909934	910755	1	108	arCOG03119		S	DedA family membrane protein		conserved membrane protein	119871861	3e-21	106	hypothetical protein Pisl_0347	Pyrobaculum islandicum DSM 4184
TTX_1058	910863	913688	-3	23	arCOG00809	LeuS	J	Leucyl-tRNA synthetase	COG00495	leucyl-tRNA synthetase	126459305	0	1316	leucyl-tRNA synthetase	Pyrobaculum calidifontis JCM 11548
TTX_1059	913711	914550	-1	30	arCOG01919	TatC	U	Sec-independent protein secretion pathway component TatC	COG00805	sec-independent protein translocase	119873106	2e-82	309	Sec-independent protein translocase TatC	Pyrobaculum islandicum DSM 4184
TTX_1060	914580	914762	-3	60						hypothetical protein
TTX_1061	914822	915595	-2	-3	arCOG01467	-	V	ABC-type multidrug transport system, permease component	COG00842	ABC-type multidrug transport system, permease component	146303036	2e-68	263	ABC-2 type transporter	Metallosphaera sedula DSM 5348
TTX_1062	915592	916563	-1	201	arCOG00194	CcmA	V	ABC-type multidrug transport system, ATPase component	COG01131	ABC-type multidrug transport system, ATPase component	171185491	2e-116	422	daunorubicin resistance ABC transporter ATPase subunit	Thermoproteus neutrophilus V24Sta
TTX_1064	916764	917774	-3	99	arCOG01474	MMT1	P	Predicted Co/Zn/Cd cation transporter	COG00053	cation efflux system protein	145592435	4e-72	275	cation diffusion facilitator family transporter	Pyrobaculum arsenaticum DSM 13514
TTX_1065	917873	918679	+	27	arCOG00325		R	Deacetylase, including yeast histone deacetylase and acetoin utilization protein	COG00123	Histone deacetylase family enzyme
TTX_1066	918706	919875	1	#REF!	arCOG00130	ProP	GEPR	permease of the major facilitator superfamily	COG00477	permease of the major facilitator superfamily	15922693	2e-93	346	hypothetical protein ST2361	Sulfolobus tokodaii str. 7
TTX_1067	920051	920449	2	49	arCOG03740		S	Uncharacterized conserved protein		hypothetical protein	171184595	3e-20	101	hypothetical protein Tneu_0110	Thermoproteus neutrophilus V24Sta
TTX_1068	920498	921601	2	0	arCOG01174	RAD55	T	RecA-superfamily ATPase implicated in signal transduction	COG00467	RecA-superfamily ATPase	126458848	1e-59	234	AAA ATPase	Pyrobaculum calidifontis JCM 11548
TTX_1069	921601	922581	1	0	arCOG00048	-	L	Predicted N6-adenine-specific DNA methylase	COG00116	Predicted N6-adenine-specific DNA methylase	171186165	9e-98	360	putative RNA methylase	Thermoproteus neutrophilus V24Sta
TTX_1070	922581	923759	3	50	arCOG04354	-	S	Uncharacterized conserved protein	COG01906	conserved hypothetical protein	126459321	5e-135	484	hypothetical protein Pcal_0707	Pyrobaculum calidifontis JCM 11548
TTX_1071	923809	925368	1	59	arCOG04116	-	R	ATPase (PilT family)	COG01855	ATPase, PilT family	18313913	0	766	ATPase	Pyrobaculum aerophilum str. IM2
TTX_1072	925427	926260	2	1	arCOG01171	RAD55	T	RecA-superfamily ATPase implicated in signal transduction	COG00467	RecA-superfamily ATPase	119872110	5e-128	461	putative circadian clock protein, KaiC	Pyrobaculum islandicum DSM 4184
TTX_1073	926261	927466	-2	22	arCOG01174	RAD55	T	RecA-superfamily ATPase implicated in signal transduction	COG00467	RecA-superfamily ATPase	18313597	3e-125	452	hypothetical protein PAE2799	Pyrobaculum aerophilum str. IM2
TTX_1074	927488	928039	-2	30	arCOG01775	SmtA	QR	SAM-dependent methyltransferase	COG00500	SAM-dependent methyltransferase	126459973	2e-47	191	methyltransferase type 11	Pyrobaculum calidifontis JCM 11548
TTX_1074a	928069	928359	-	81	arCOG01674		C	Acylphosphatase	COG01254	Acylphosphatase	171184735	2e-29	131	acylphosphatase	Thermoproteus neutrophilus V24Sta
TTX_1075	928440	929549	3	386	arCOG00175	MalK	G	ABC-type sugar transport system, ATPase component	COG03839	ABC transporter ATP-binding protein	18312486	8e-122	441	ABC transporter ATP-binding protein, putative	Pyrobaculum aerophilum str. IM2
TTX_1076	929935	930510	-1	98					COG01651	DSBA oxidoreductase
TTX_1077	930608	931558	2	86	arCOG05543	HcaD	R	NAD(FAD)-dependent dehydrogenase	COG00446	NAD(FAD)-dependent dehydrogenase	171184836	2e-122	442	FAD-dependent pyridine nucleotide-disulphide oxidoreductase	Thermoproteus neutrophilus V24Sta
TTX_1078	931644	932786	3	6	arCOG02312	SalY	V	ABC-type antimicrobial peptide transport system, permease component	COG00577	ABC-type antimicrobial peptide transport system, permease component	126459619	3e-86	322	hypothetical protein Pcal_1006	Pyrobaculum calidifontis JCM 11548
TTX_1079	932792	933865	2	-47	arCOG00570	FixC	C	Dehydrogenase (flavoprotein)	COG00644	dehydrogenase	171186184	8e-116	421	geranylgeranyl reductase	Thermoproteus neutrophilus V24Sta
TTX_1080	933818	934666	-2	-7	arCOG04263	-	R	Predicted archaeal kinase (sugar kinase superfamily)	COG01829	sugar kinase superfamily enzyme	159042346	4e-73	278	GHMP kinase	Caldivirga maquilingensis IC-167
TTX_1081	934659	935453	-3	13	arCOG04262	-	S	Uncharacterized protein conserved in archaea	COG01701	conserved hypothetical protein	307594724	9e-104	380	hypothetical protein Vdis_0593	Vulcanisaeta distributa DSM 14429
TTX_1082	935466	936305	-3	145	arCOG04139	ApbA	H	Ketopantoate reductase	COG01893	2-dehydropantoate 2-reductase	126459006	6e-94	347	2-dehydropantoate 2-reductase	Pyrobaculum calidifontis JCM 11548
TTX_1083	936450	937538	3	40	arCOG06023	HoxN	P	High-affinity nickel permease	COG03376	High-affinity nickel-transport protein (nixA)	307596423	2e-123	446	high-affinity nickel-transporter	Vulcanisaeta distributa DSM 14429
TTX_1084	937578	937910	-3	930	arCOG06062		S	Uncharacterized conserved protein		hypothetical protein	171184885	8e-28	126	hypothetical protein Tneu_0410	Thermoproteus neutrophilus V24Sta
TTX_1086	938840	939784	-2	-6	arCOG00651	CbiG	H	Cobalamin biosynthesis protein CbiG	COG02073	cobalamin biosynthesis protein G	171184770	4e-97	358	cobalamin biosynthesis protein CbiG	Thermoproteus neutrophilus V24Sta
TTX_1087	939778	940389	-1	16	arCOG00650	CobL	H	Precorrin-6B methylase 1	COG02241	cobalamin biosynthesis precorrin-6Y methylase (cbiE)	126460135	3e-47	191	cobalt-precorrin-6Y C(5)-methyltransferase	Pyrobaculum calidifontis JCM 11548
TTX_1088	940405	941202	-1	17	arCOG00584	PanB	H	Ketopantoate hydroxymethyltransferase	COG00413	3-methyl-2-oxobutanoate hydroxymethyltransferase	307594723	3e-120	434	3-methyl-2-oxobutanoatehydroxymethyltransferase	Vulcanisaeta distributa DSM 14429
TTX_1089	941219	942226	2	-3	arCOG02247	CobH	H	Precorrin isomerase	COG02138,COG02082	precorrin-8X methylmutase fused to uncharacterized domain	171184774	2e-113	412	bifunctional sirohydrochlorin cobalt chelatase/precorrin-8X methylmutase	Thermoproteus neutrophilus V24Sta
TTX_1090	942223	942960	1	-13	arCOG00647	CobJ	H	Precorrin-3B methylase	COG01010	cobalamin biosynthesis precorrin-3 methylase (cbiF)	171184775	3e-102	374	precorrin-3B C17-methyltransferase	Thermoproteus neutrophilus V24Sta
TTX_1091	942947	943972	2	-3	arCOG04383	CbiD	H	Cobalamin biosynthesis protein CbiD	COG01903	cobalamin biosynthesis protein D	171184776	2e-144	515	cobalt-precorrin-6A synthase	Thermoproteus neutrophilus V24Sta
TTX_1092	943969	944538	1	-3	arCOG00977	CobL	H	Precorrin-6B methylase 2	COG02242	cobalamin biosynthesis precorrin-8W decarboxylase (cbiT)	171184777	5e-71	270	precorrin-6Y C5,15-methyltransferase (decarboxylating), CbiT subunit	Thermoproteus neutrophilus V24Sta
TTX_1093	944535	945155	3	6	arCOG00648	CobF	H	Precorrin-2 methylase	COG02243	cobalamin biosynthesis precorrin-3 methylase	171184778	3e-71	271	cobalt-precorrin-2 C(20)-methyltransferase	Thermoproteus neutrophilus V24Sta
TTX_1094	945161	945916	2	359	arCOG00645	CobM	H	Precorrin-4 methylase	COG02875	precorrin-4 C11-methyltransferase (cbiF)	171184779	8e-108	393	precorrin-4 C11-methyltransferase	Thermoproteus neutrophilus V24Sta
TTX_1095	946275	947519	-3	371	arCOG01352	GdhA	E	Glutamate dehydrogenase/leucine dehydrogenase	COG00334	glutamate dehydrogenase	171185755	0	648	Glu/Leu/Phe/Val dehydrogenase	Thermoproteus neutrophilus V24Sta
TTX_1096	947890	948228	1	18						transposase DNA-binding domain	171185287	6e-12	73.6	hypothetical protein Tneu_0823	Thermoproteus neutrophilus V24Sta
TTX_1097	948246	948632	-3	301	arCOG01205	-	R	Predicted nucleotidyltransferase	COG01708	Minimal nucleotidyltransferase family protein	15921399	1e-43	178	hypothetical protein ST1142	Sulfolobus tokodaii str. 7
TTX_1098	948933	949460	3	-3	arCOG02860	CynT	P	Carbonic anhydrase	COG00288	Carbonic anhydrase //soluble cytochrome b [Acidianus ambivalens] Arnulf???	171184843	3e-60	234	carbonic anhydrase	Thermoproteus neutrophilus V24Sta
TTX_1099	949457	949840	-2	2						hypothetical protein
TTX_1100	949842	951728	-3	3	arCOG01529	Acs	I	Acyl-coenzyme A synthetase/AMP-(fatty) acid ligase	COG00365	acetyl-coenzyme A synthetase	171184895	0	1102	AMP-dependent synthetase and ligase	Thermoproteus neutrophilus V24Sta
TTX_1101	951731	953149	-2	127	arCOG01252	PutA	CH	Lactaldehyde dehydrogenase, NAD-dependent aldehyde dehydrogenase	COG01012	Succinyl-CoA reductase	119871765	0	681	succinate-semialdehyde dehydrogenase (NAD(P)(+))	Pyrobaculum islandicum DSM 4184
TTX_1102	953276	954772	2	-3	arCOG02143	-	Q	Aromatic ring hydroxylase	COG02368	4-hydroxybutyryl-CoA dehydratase	18313522	0	855	4-hydroxyphenylacetate-3-hydroxylase, conjectural	Pyrobaculum aerophilum str. IM2
TTX_1103	954769	955188	1	70	arCOG00631	-	R	CBS domain	COG00517	CBS domain	126460003	4e-37	157	signal-transduction protein	Pyrobaculum calidifontis JCM 11548
TTX_1104	955258	957003	1	-3	arCOG00571	SdhA	C	Succinate dehydrogenase/fumarate reductase, flavoprotein subunit	COG01053	fumarate reductase (succinate dehydrogenase/fumarate reductase), flavoprotein subunit	126459996	0	816	succinate dehydrogenase flavoprotein subunit	Pyrobaculum calidifontis JCM 11548
TTX_1105	957000	957284	-3	15	arCOG00962	FrdB	C	Succinate dehydrogenase/fumarate reductase, Fe-S protein subunit	COG00479	fumarate reductase (succinate dehydrogenase/fumarate reductase), iron-sulfur protein	126459997	4e-29	130	ferredoxin	Pyrobaculum calidifontis JCM 11548
TTX_1106	957299	958390	-2	131	arCOG01456	AdhC	C	Zn-dependent alcohol dehydrogenase	COG01062	Succinic semialdehyde reductase	126459999	3e-160	568	alcohol dehydrogenase	Pyrobaculum calidifontis JCM 11548
TTX_1107	958521	959894	3	2	arCOG04435	-	GC	Phosphoenolpyruvate carboxylase	COG01892	phosphoenolpyruvate carboxylase 1	171184893	7e-179	630	phosphoenolpyruvate carboxylase	Thermoproteus neutrophilus V24Sta
TTX_1108	959896	960312	1	-3	arCOG00606	-	R	CBS domain	COG00517	CBS domain	171184892	9e-40	166	signal transduction protein	Thermoproteus neutrophilus V24Sta
TTX_1109	960309	960719	3	214	arCOG00631	-	R	CBS domain	COG00517	CBS domain	126460002	2e-36	155	signal-transduction protein	Pyrobaculum calidifontis JCM 11548
TTX_1111	960933	962072	3	-3	arCOG01278	PaaJ	I	Acetyl-CoA acetyltransferase	COG00183	acetyl-CoA C-acyltransferase (acaB)	18313369	0	640	acetyl-CoA C-acyltransferase	Pyrobaculum aerophilum str. IM2
TTX_1112	962069	962419	2	24	arCOG01286	-	R	Predicted nucleic-acid-binding protein containing a Zn-ribbon	COG01545	Predicted nucleic-acid-binding protein containing a Zn-ribbon	18313370	2e-31	138	protein associated with acetyl-CoA C-acyltransferase	Pyrobaculum aerophilum str. IM2
TTX_1113	962443	963660	1	-7	arCOG04310	CaiA	I	Acyl-CoA dehydrogenase	COG01960	acyl-CoA dehydrogenase	126458824	0	680	acyl-CoA dehydrogenase domain-containing protein	Pyrobaculum calidifontis JCM 11548
TTX_1114	963653	964801	2	-5	arCOG01707	CaiA	I	Acyl-CoA dehydrogenase	COG01960	acyl-CoA dehydrogenase	119873447	6e-155	551	acyl-CoA dehydrogenase domain-containing protein	Pyrobaculum islandicum DSM 4184
TTX_1115	964796	965359	-2	449	arCOG03717/1		R	ATP-cone domain	COG14889	ATP cone domain-containing protein	119871674	2e-89	331	hypothetical protein Pisl_0156	Pyrobaculum islandicum DSM 4184
TTX_1117	965808	967808	3	10	arCOG04201	Acs	I	Acyl-coenzyme A synthetase/AMP-(fatty) acid ligase	COG00365	acetyl-CoA synthetase 2	126459003	0	1058	acetyl-CoA synthetase	Pyrobaculum calidifontis JCM 11548
TTX_1118	967818	968213	3	-18	arCOG01137	FcbC	R	Thioesterase superfamily enzyme	COG00824	Thioesterase superfamily enzyme	119871673	2e-64	247	thioesterase superfamily protein	Pyrobaculum islandicum DSM 4184
TTX_1119	968195	969157	2	88	arCOG02304	CaiB	C	Predicted acyl-CoA transferase/carnitine dehydratase	COG01804	acyl-CoA transferases/carnitine dehydratase related enzyme	145591625	2e-92	343	Ferritin, Dps family protein	Pyrobaculum arsenaticum DSM 13514
TTX_1120	969245	970465	2	1	arCOG00258	Med	R	Uncharacterized ABC-type transport system, periplasmic component/surface lipoprotein	COG01744	sugar transport protein (tmpC)	126460449	5e-163	578	basic membrane lipoprotein	Pyrobaculum calidifontis JCM 11548
TTX_1121	970466	971899	2	-3	arCOG00186	-	R	ABC-type uncharacterized transport system, ATPase component	COG03845	sugar transport ATP-binding protein (rbsA)	126460448	8e-168	594	ABC transporter related	Pyrobaculum calidifontis JCM 11548
TTX_1122	971896	972906	1	-21	arCOG00260	-	R	ABC-type uncharacterized transport system, permease component	COG04603	rbsC-1 simple sugar transport system permease protein	126460447	2e-113	413	inner-membrane translocator	Pyrobaculum calidifontis JCM 11548
TTX_1123	972885	973754	3	13	arCOG00261	-	R	Uncharacterized ABC-type transport system, permease component	COG01079	rbsC-2 ribose ABC transporter, permease protein	145591797	2e-104	382	inner-membrane translocator	Pyrobaculum arsenaticum DSM 13514
TTX_1124	973767	975050	-3	157	arCOG02691	ProP	GEPR	permease of the major facilitator superfamily	COG00477	transporter, MFS superfamily	145591465	1e-169	600	major facilitator transporter	Pyrobaculum arsenaticum DSM 13514
TTX_1126	975207	976490	3	183	arCOG02682	ProP	GEPR	permease of the major facilitator superfamily	COG00477	transporter, MFS superfamily	18313266	9e-109	397	sugar transporter, conjectural	Pyrobaculum aerophilum str. IM2
TTX_1127	976673	977950	2	21	arCOG01352	GdhA	E	Glutamate dehydrogenase/leucine dehydrogenase	COG00334	glutamate dehydrogenase	145592072	4e-179	631	Glu/Leu/Phe/Val dehydrogenase, C terminal	Pyrobaculum arsenaticum DSM 13514
TTX_1128	977971	978333	1	274	arCOG04813	PanD	H	Aspartate 1-decarboxylase	COG00853	Aspartate 1-decarboxylase	119872877	3e-47	190	aspartate 1-decarboxylase	Pyrobaculum islandicum DSM 4184
TTX_1129	978607	979047	1	-3	arCOG03870		S	Uncharacterized conserved protein		Type II/IV secretion system component, FlaG family	171186317	8e-51	202	hypothetical protein Tneu_1875	Thermoproteus neutrophilus V24Sta
TTX_1130	979044	980987	3	28	arCOG07037		S	Uncharacterized conserved protein		Type II/IV secretion system component, FlgK family	171186316	0	976	hypothetical protein Tneu_1874	Thermoproteus neutrophilus V24Sta
TTX_1131	981015	982880	3	4	arCOG05471		S	Uncharacterized conserved protein		Type II/IV secretion system protein	171186315	0	871	hypothetical protein Tneu_1873	Thermoproteus neutrophilus V24Sta
TTX_1132	982884	983372	3	10	arCOG03871		S	Uncharacterized conserved membrane protein		Type II/IV secretion system component, FlaG family	171186314	9e-40	166	hypothetical protein Tneu_1872	Thermoproteus neutrophilus V24Sta
TTX_1133	983382	984140	3	-15	arCOG01811	TadC	NU	Flp pilus assembly protein TadC	COG02064	Type II/IV secretion system membrane component, FlaJ/TadC family	126459953	8e-70	267	type II secretion system protein	Pyrobaculum calidifontis JCM 11548
TTX_1134	984125	985516	2	75	arCOG01817	VirB11	NU	Type IV secretory pathway, VirB11 component, or related ATPase involved in archaeal flagella biosynthesis	COG00630	Type II/IV secretion system, ATPase component, VirB11/GspE family	119872898	0	750	type II secretion system protein E	Pyrobaculum islandicum DSM 4184
TTX_1135	985591	986376	1	94	arCOG01812	TadC	NU	Flp pilus assembly protein TadC	COG02064	Type II/IV secretion system membrane component, FlaJ/TadC family	119872897	3e-92	342	type II secretion system protein	Pyrobaculum islandicum DSM 4184
TTX_1136	986470	986751	1	0	arCOG03758		S	Uncharacterized conserved protein		Uncharacterized conserved protein	18313598	1e-26	122	hypothetical protein PAE2800	Pyrobaculum aerophilum str. IM2
TTX_1137	986751	987869	3	77	arCOG01174	RAD55	T	RecA-superfamily ATPase implicated in signal transduction	COG00467	RecA-superfamily ATPase	171186310	3e-83	313	AAA ATPase	Thermoproteus neutrophilus V24Sta
TTX_1138	987946	988155	-1	103						hypothetical protein
TTX_1139	988258	988668	1	11	arCOG00606	-	R	CBS domain	COG00517	CBS domain	126459756	3e-42	174	signal-transduction protein	Pyrobaculum calidifontis JCM 11548
TTX_1140	988679	990046	-2	70	arCOG01021	LivK	E	ABC-type branched-chain amino acid transport system, periplasmic component	COG00683	branched-chain amino acid transport system substrate-binding protein	126459067	1e-133	480	extracellular ligand-binding receptor	Pyrobaculum calidifontis JCM 11548
TTX_1141	990116	991090	2	-3	arCOG01269	LivH	E	Branched-chain amino acid ABC-type transport system, permease component	COG00559	branched-chain amino acid transport permease protein	171186033	2e-97	359	inner-membrane translocator	Thermoproteus neutrophilus V24Sta
TTX_1142	991087	992244	1	24	arCOG01273	LivM	E	ABC-type branched-chain amino acid transport system, permease component	COG04177	branched-chain amino acid transport system permease protein	119872104	1e-115	420	inner-membrane translocator	Pyrobaculum islandicum DSM 4184
TTX_1143	992268	993632	3	33	arCOG01021	LivK	E	ABC-type branched-chain amino acid transport system, periplasmic component	COG00683	branched-chain amino acid transport system substrate-binding protein	126459067	3e-119	432	extracellular ligand-binding receptor	Pyrobaculum calidifontis JCM 11548
TTX_1144	993665	994423	2	2	arCOG00925	LivG	E	ABC-type branched-chain amino acid transport system, ATPase component	COG00411	branched-chain amino acid transport system ATP-binding protein	126459068	6e-102	374	ABC transporter related	Pyrobaculum calidifontis JCM 11548
TTX_1145	994425	995147	3	29	arCOG00924	LivF	E	ABC-type branched-chain amino acid transport system, ATPase component	COG00410	branched-chain amino acid transport system ATP-binding protein	126460379	4e-86	321	ABC transporter related	Pyrobaculum calidifontis JCM 11548
TTX_1146	995176	996471	1	19	arCOG02792	ProP	GEPR	permease of the major facilitator superfamily	COG00477	permease of the major facilitator superfamily	126458971	7e-139	498	major facilitator transporter	Pyrobaculum calidifontis JCM 11548
TTX_1147	996490	998409	1	-3	arCOG00217	MoeA	H	Molybdopterin biosynthesis enzyme	COG00303,COG01910	moeA-like molybdenum cofactor biosynthesis domain fused to molybdate-binding domain	126459803	0	862	putative molybdopterin biosynthesis protein MoeA/LysR substrate binding-domain-containing protein	Pyrobaculum calidifontis JCM 11548
TTX_1148	998406	998621	-3	24	arCOG02073		S	Uncharacterized conserved protein		hypothetical protein	171186295	1e-08	62.8	hypothetical protein Tneu_1853	Thermoproteus neutrophilus V24Sta
TTX_1149	998645	999499	-2	158	arCOG00247	MmsB	I	3-hydroxyisobutyrate dehydrogenase or related beta-hydroxyacid dehydrogenase	COG02084	3-hydroxyisobutyrate dehydrogenase related enzyme	159041450	8e-62	241	6-phosphogluconate dehydrogenase NAD-binding	Caldivirga maquilingensis IC-167
TTX_1150	999657	999890	3	-29	arCOG03750		S	Uncharacterized conserved protein		hypothetical protein	307595435	1e-08	62.4	hypothetical protein Vdis_1315	Vulcanisaeta distributa DSM 14429
TTX_1151	999861	1000544	-3	0	arCOG03639	-	R	Predicted glutamine amidotransferase	COG00121	Predicted glutamine amidotransferase	126459799	6e-58	227	hypothetical protein Pcal_1186	Pyrobaculum calidifontis JCM 11548
TTX_1152	1000544	1000798	-2	31	arCOG01117	Lrp	K	Lrp/AsnC family C-terminal domain	COG01522	transcriptional regulatory protein, asnC family	18314090	7e-28	126	AsnC family transcriptional regulator	Pyrobaculum aerophilum str. IM2
TTX_1153	1000829	1001110	-2	55	arCOG05691		S	Uncharacterized conserved protein		conserved hypothetical protein	18314091	3e-36	154	hypothetical protein PAE3470	Pyrobaculum aerophilum str. IM2
TTX_1154	1001165	1001668	-2	36	arCOG01580	Lrp	K	Transcriptional regulator (IclR family)	COG01522	transcriptional regulatory protein, asnC family	126459796	2e-63	244	AsnC family transcriptional regulator	Pyrobaculum calidifontis JCM 11548
TTX_1155	1001704	1002162	-1	366	arCOG01759	-	S	Uncharacterized conserved protein	COG01259	conserved hypothetical protein	171185320	1e-61	238	hypothetical protein Tneu_0856	Thermoproteus neutrophilus V24Sta
TTX_1156	1002528	1003703	-3	68	arCOG01168	-	MR	L-alanine-DL-glutamate epimerase or related enzyme of enolase superfamily	COG04948	gad gluconate dehydratase	15922698	8e-139	497	hypothetical protein ST2366	Sulfolobus tokodaii str. 7
TTX_1156a	1003771	1004631	1	-3	arCOG04172	DapA	EM	Dihydrodipicolinate synthase/N-acetylneuraminate lyase	COG00329	2-keto-3-deoxy-(6-phospho-) gluconate aldolase (kdgA)	145591599	1e-100	370	dihydrodipicolinate synthetase	Pyrobaculum arsenaticum DSM 13514
TTX_1157	1004628	1005560	3	-3	arCOG00014	RbsK	G	Sugar kinase, ribokinase family	COG00524	2-keto-3-deoxygluconate kinase (kdgK)	15899898	2e-101	373	fructokinase	Sulfolobus solfataricus P2
TTX_1158	1005557	1007377	2	5	arCOG03285	SGA1	G	Glycosyl hydrolase family 15	COG03387	glucan-1,4-alpha-glucosidase (glucoamylase)	307594506	0	709	glycoside hydrolase 15-related protein	Vulcanisaeta distributa DSM 14429
TTX_1159	1007382	1008218	-3	135	arCOG04761	UppP	I	Undecaprenyl pyrophosphate phosphatase	COG01968	undecaprenol kinase (bacA)	146303787	2e-84	315	undecaprenyl pyrophosphate phosphatase	Metallosphaera sedula DSM 5348
TTX_1160	1008353	1009285	-2	244	arCOG00415	RecA	L	RecA/RadA recombinase	COG00468	RadA-like protein	145591606	2e-105	385	Fis family transcriptional regulator	Pyrobaculum arsenaticum DSM 13514
TTX_1161	1009529	1010809	-2	133	arCOG00130	ProP	GEPR	permease of the major facilitator superfamily	COG00477	permease of the major facilitator superfamily	108805278	8e-108	394	major facilitator transporter	Rubrobacter xylanophilus DSM 9941
TTX_1162	1010942	1011190	-2	340						hypothetical protein
TTX_1163	1011530	1012027	-2	20	arCOG03778		S	Uncharacterized conserved protein		conserved hypothetical protein	171184861	8e-43	176	hypothetical protein Tneu_0386	Thermoproteus neutrophilus V24Sta
TTX_1164	1012047	1012730	-3	344	arCOG00504	GloB	R	Zn-dependent hydrolase, glyoxylase family	COG00491	metallo-beta-lactamase family protein	307595249	2e-65	252	beta-lactamase domain-containing protein	Vulcanisaeta distributa DSM 14429
TTX_1165	1013074	1013496	-1	72	arCOG03768/2		S	Uncharacterized conserved protein	COG13000	conserved membrane protein	171184915	2e-55	217	hypothetical protein Tneu_0440	Thermoproteus neutrophilus V24Sta
TTX_1166	1013568	1014656	-3	164	arCOG03169	-	R	Predicted ATPase (AAA+ superfamily)	COG01672	ATPase, AAA+ superfamily	119871669	0	652	ATPase	Pyrobaculum islandicum DSM 4184
TTX_1167	1014820	1014924	-	327				VLLSLRPRCLGVPMRAQARRKSLRDVLGQAEVSS		hypothetical protein
TTX_1168	1015251	1015472	3	-3						hypothetical protein
TTX_1169	1015469	1016974	2	537	arCOG01252	PutA	CH	Lactaldehyde dehydrogenase, NAD-dependent aldehyde dehydrogenase	COG01012	gapN non-phosphorylating glyceraldehyde-3-phosphate dehydrogenase, NAD(P) dependent	145590799	0	689	aldehyde dehydrogenase	Pyrobaculum arsenaticum DSM 13514
TTX_1170	1017511	1017774	1	-28	arCOG00825	AbrB	K	Transcriptional regulator AbrB	COG02002	Transcriptional regulator AbrB	119871754	2e-37	157	AbrB family transcriptional regulator	Pyrobaculum islandicum DSM 4184
TTX_1171	1017746	1018120	2	173	arCOG02221	-	V	PIN domain containing protein	COG01848	Predicted nucleic acid-binding protein, contains PIN domain	119871755	1e-42	175	PilT domain-containing protein	Pyrobaculum islandicum DSM 4184
TTX_1172	1018293	1019618	-3	165	arCOG03167	-	R	Predicted ATPase (AAA+ superfamily)	COG01373	ATPase, AAA+ superfamily	171184844	0	861	hypothetical protein Tneu_0367	Thermoproteus neutrophilus V24Sta
TTX_1173	1019783	1020376	2	310	arCOG03708		R	HEPN domain	COG12951	HEPN domain, paREP1 subfamily	119871740	2e-79	298	PaREP1 domain-containing protein	Pyrobaculum islandicum DSM 4184
TTX_1174	1020686	1020841	-2	68	arCOG09837/2		S	Uncharacterized conserved protein		hypothetical protein, fragment	119871741	3e-12	74.3	hypothetical protein Pisl_0224	Pyrobaculum islandicum DSM 4184
TTX_1175	1020909	1021619	-3	0	arCOG00952	PflA	O	Pyruvate-formate lyase-activating enzyme	COG01180	pyruvate formate-lyase activating enzyme	171184855	3e-129	464	anaerobic ribonucleoside-triphosphate reductase activating protein	Thermoproteus neutrophilus V24Sta
TTX_1176	1021619	1023439	-2	224	arCOG04889	NrdD	F	Oxygen-sensitive ribonucleoside-triphosphate reductase	COG01328	oxygen-sensitive ribonucleoside-triphosphate reductase	171184854	0	1242	anaerobic ribonucleoside triphosphate reductase	Thermoproteus neutrophilus V24Sta
TTX_1177	1023663	1023875	-3	109						hypothetical protein	119873390	8e-09	63.2	IS605 family transposase OrfB	Pyrobaculum islandicum DSM 4184
TTX_1179	1023984	1024202	-3	100	arCOG07857		S	HEPN domain, paREP1 subfamily	COG12951	HEPN domain, paREP1 subfamily	145591529	2e-19	98.6	PaREP1 domain-containing protein	Pyrobaculum arsenaticum DSM 13514
TTX_1180	1024302	1024430	-	180				LPIVRTSSVRLLEGLEYRYAAELAKLWQSAEGYKRGRLLEAR		hypothetical protein
TTX_1181	1024610	1025065	-2	800	arCOG01437/2	-	V	CRISPR system related protein, RAMP superfamily	COG05551	RAMP superfamily protein	119871677	1e-68	261	CRISPR-associated Cas family protein	Pyrobaculum islandicum DSM 4184
TTX_1182	1025865	1026449	3	235	arCOG04037		S	Uncharacterized conserved protein		hypothetical protein	119871681	3e-76	287	hypothetical protein Pisl_0163	Pyrobaculum islandicum DSM 4184
TTX_1183	1026684	1027250	3	20	arCOG03766		S	Uncharacterized conserved protein		conserved hypothetical protein	171184828	4e-77	290	hypothetical protein Tneu_0351	Thermoproteus neutrophilus V24Sta
TTX_1184	1027270	1027707	1	560	arCOG05638		S	Uncharacterized conserved protein		conserved hypothetical protein	171184827	8e-54	212	hypothetical protein Tneu_0350	Thermoproteus neutrophilus V24Sta
TTX_1185	1028267	1028602	-2	37	arCOG04486	DsrC	P	Dissimilatory sulfite reductase (desulfoviridin), gamma subunit	COG02920	dissimilatory siroheme-sulfite reductase gamma subunit	119871686	2e-60	234	DsrC family protein	Pyrobaculum islandicum DSM 4184
TTX_1186	1028639	1028941	-2	83	arCOG04036		O	dsrG glutathione-S-transferase homolog		glutathione-S-transferase homolog	119871687	1e-45	185	hypothetical protein Pisl_0169	Pyrobaculum islandicum DSM 4184
TTX_1187	1029024	1030160	-3	-3	arCOG02059	DsrA	C	Dissimilatory sulfite reductase (desulfoviridin), alpha and beta subunit	COG02221	dissimilatory siroheme-sulfite reductase beta subunit	119871688	0	751	sulfite reductase, dissimilatory-type beta subunit	Pyrobaculum islandicum DSM 4184
TTX_1188	1030157	1031395	-2	37	arCOG02057	DsrA	C	Dissimilatory sulfite reductase (desulfoviridin), alpha and beta subunit	COG02221	dissimilatory siroheme-sulfite reductase alpha subunit	119871689	0	821	sulfite reductase, dissimilatory-type alpha subunit	Pyrobaculum islandicum DSM 4184
TTX_1189	1031432	1032199	-2	10	arCOG02194	NarI	C	Nitrate reductase gamma subunit	COG02181	nitrate reductase gamma subunit	119871690	2e-118	429	nitrate reductase, gamma subunit	Pyrobaculum islandicum DSM 4184
TTX_1190	1032209	1032361	-2	19						hypothetical protein
TTX_1191	1032380	1033795	2	90	arCOG00333	GlpC	C	Fe-S oxidoreductase	COG00247	conserved iron-sulfur reductase	171184818	0	946	4Fe-4S ferredoxin iron-sulfur binding domain-containing protein	Thermoproteus neutrophilus V24Sta
TTX_1192	1033885	1034457	1	-22	arCOG06063		S	Uncharacterized conserved protein		hypothetical protein	119871693	2e-49	198	hypothetical protein Pisl_0175	Pyrobaculum islandicum DSM 4184
TTX_1193	1034435	1034893	-2	-3	arCOG02114/3	-	S	Uncharacterized conserved protein	COG02427	hypothetical protein	126459464	1e-23	112	hypothetical protein Pcal_0850	Pyrobaculum calidifontis JCM 11548
TTX_1194	1034890	1036083	-1	109	arCOG01064	HcaD	R	NAD(FAD)-dependent dehydrogenase	COG00446	sulfide dehydrogenase, flavoprtotein subunit	126459463	2e-127	459	FAD-dependent pyridine nucleotide-disulphide oxidoreductase	Pyrobaculum calidifontis JCM 11548
TTX_1195	1036192	1037535	1	0	arCOG00106	CobB	H	Cobyrinic acid a,c-diamide synthase	COG01797	cobyrinic acid a,c-diamide synthase (cbiA)	171184814	0	810	cobyrinic acid a,c-diamide synthase	Thermoproteus neutrophilus V24Sta
TTX_1196	1037535	1038170	3	104	arCOG00649	CysG	H	Uroporphyrinogen-III methylase	COG00007	uroporphyrin-III C-methyltransferase (cobA)	171184813	3e-104	380	uroporphyrin-III C/tetrapyrrole methyltransferase	Thermoproteus neutrophilus V24Sta
TTX_1197	1038274	1038888	-1	28	arCOG00264	-	R	Sulfite oxidase or related enzyme	COG02041	sulfite oxidase	171184787	1e-99	365	oxidoreductase molybdopterin binding	Thermoproteus neutrophilus V24Sta
TTX_1198	1038916	1039506	-1	6	arCOG00530	-	R	Zn-dependent hydrolase of the beta-lactamase fold	COG02220	metallo-beta-lactamase family protein	171184875	9e-63	243	beta-lactamase fold-like Zn-dependent hydrolase	Thermoproteus neutrophilus V24Sta
TTX_1199	1039512	1040195	-3	-10	arCOG04358	FdhD	C	Uncharacterized protein required for formate dehydrogenase activity	COG01526	formate dehydrogenase delta subunit	126459015	2e-66	255	formate dehydrogenase delta subunit	Pyrobaculum calidifontis JCM 11548
TTX_1200	1040185	1040760	-1	-22	arCOG05635	FdhE	O	Uncharacterized protein involved in formate dehydrogenase formation	COG03058	formate dehydrogenase protein	126459016	7e-47	190	hypothetical protein Pcal_0393	Pyrobaculum calidifontis JCM 11548
TTX_1201	1040738	1041481	-2	30	arCOG05636		S	Formate dehydrogenase, cytochrome b556 subunit	COG02864	formate dehydrogenase cytochrome b subunit	126459017	4e-91	338	formate dehydrogenase gamma subunit	Pyrobaculum calidifontis JCM 11548
TTX_1202	1041511	1042377	-1	3	arCOG01503	HybA	C	Fe-S-cluster-containing hydrogenase component 1	COG00437	formate dehydrogenase beta subunit	126459018	2e-119	432	4Fe-4S ferredoxin iron-sulfur binding domain-containing protein	Pyrobaculum calidifontis JCM 11548
TTX_1203	1042380	1045907	-3	-3	arCOG01491/1	BisC	C	Anaerobic dehydrogenase	COG00243	formate dehydrogenase alpha subunit	126459019	0	1888	formate dehydrogenase alpha subunit	Pyrobaculum calidifontis JCM 11548
TTX_1204	1045904	1046104	-2	110	arCOG07510		S	Uncharacterized conserved protein		hypothetical protein	119873476	0.0003	48.1	hypothetical protein Pisl_1993	Pyrobaculum islandicum DSM 4184
TTX_1205	1046214	1046786	-3	619	arCOG00742	ArsR	K	Transcriptional regulator containing HTH domain, ArsR family		Transcriptional regulator containing HTH domain, ArsR family	126459020	2e-10	68.9	hypothetical protein Pcal_0397	Pyrobaculum calidifontis JCM 11548
TTX_1206	1047405	1048700	3	100	arCOG00367	-	L	NurA 5'-3' nuclease	COG01630	NurA 5'-3' nuclease	171186266	7e-123	444	hypothetical protein Tneu_1822	Thermoproteus neutrophilus V24Sta
TTX_1207	1048800	1050461	3	169	arCOG00280	-	L	HerA helicase	COG00433	HerA helicase	119871814	0	697	hypothetical protein Pisl_0300	Pyrobaculum islandicum DSM 4184
TTX_1208	1050630	1051766	3	-67	arCOG00397	SbcD	L	DNA repair exonuclease, SbcD	COG00420	exonuclease, conjectural	18313676	2e-107	393	exonuclease sbcD, conjectural	Pyrobaculum aerophilum str. IM2
TTX_1209	1051699	1053858	1	330	arCOG00368	SbcC	L	ATPase involved in DNA repair, SbcC	COG00419	purine NTPase	171186263	2e-179	633	SMC domain-containing protein	Thermoproteus neutrophilus V24Sta
TTX_1210	1054188	1055357	3	-3	arCOG01742	eRF1	J	Peptide chain release factor 1 (eRF1)	COG01503	peptide chain release factor aRF subunit 1	171186262	0	663	peptide chain release factor 1	Thermoproteus neutrophilus V24Sta
TTX_1211	1055354	1055962	-2	246	arCOG07015		S	Uncharacterized conserved protein		hypothetical protein	145590430	2e-12	75.9	hypothetical protein Pars_0165	Pyrobaculum arsenaticum DSM 13514
TTX_1213	1056208	1056537	-1	80	arCOG01205	-	R	Predicted nucleotidyltransferase	COG01708	Minimal nucleotidyltransferase family protein	15898095	5e-22	107	hypothetical protein SSO1251	Sulfolobus solfataricus P2
TTX_1214	1056617	1057639	2	673	arCOG01929	XdhC	O	Xanthine and CO dehydrogenase maturation factor, XdhC/CoxF family	COG01975	Xanthine and CO dehyrogenase maturation factor fused to predicted CoA-binding protein	18313505	2e-99	365	hypothetical protein PAE2669	Pyrobaculum aerophilum str. IM2
TTX_1216	1058312	1059088	2	250	arCOG03167/2	-	R	Predicted ATPase (AAA+ superfamily)	COG01373	ATPase, AAA+ superfamily	119872874	9e-141	503	hypothetical protein Pisl_1376	Pyrobaculum islandicum DSM 4184
TTX_1217	1059338	1059889	-2	66	arCOG00831	WecD	KR	Acetyltransferase (GNAT) family	COG00454	Acetyltransferase, GNAT family	218512366	3e-13	78.2	putative acetyltransferase protein	Rhizobium etli 8C-3
TTX_1218	1059955	1060251	-1	91	arCOG01156/3	-	R	Calcineurin-like phosphohydrolase	COG01408	Calcineurin-like phosphohydrolase	18313909	9e-05	49.7	hypothetical protein PAE3211	Pyrobaculum aerophilum str. IM2
TTX_1219	1060342	1061109	-1	185	arCOG01424		S	Uncharacterized conserved protein	COG17332	conserved hypothetical protein	119720608	3e-70	268	hypothetical protein Tpen_1705	Thermofilum pendens Hrk 5
TTX_1220	1061294	1061548	-2	97	arCOG01597/3	PurK	F	Phosphoribosylaminoimidazole carboxylase (NCAIR synthetase)	COG00026	phosphoribosylaminoimidazole carboxylase	171186356	3e-05	51.2	phosphoribosylaminoimidazole carboxylase, ATPase subunit	Thermoproteus neutrophilus V24Sta
TTX_1221	1061645	1061839	-2	206	arCOG01597/2	PurK	F	Phosphoribosylaminoimidazole carboxylase (NCAIR synthetase)	COG00026	phosphoribosylaminoimidazole carboxylase	18311798	1e-13	79.3	phosphoribosylaminoimidazole carboxylase ATPase subunit (AIRC) (purK)	Pyrobaculum aerophilum str. IM2
TTX_1222	1062045	1062413	3	-21	arCOG01191	-	S	HEPN domain containing protein	COG02250	HEPN domain	18312545	3e-45	184	hypothetical protein PAE1310	Pyrobaculum aerophilum str. IM2
TTX_1223	1062392	1062811	2	276	arCOG01204	-	R	Predicted nucleotidyltransferase	COG01708	Minimal nucleotidyltrasferase family protein	145591057	2e-26	121	DNA polymerase beta subunit	Pyrobaculum arsenaticum DSM 13514
TTX_1224	1063087	1063431	-1	700	arCOG02050/2	-	R	Predicted permease	COG00730	Predicted permease	126460029	1e-16	89.4	hypothetical protein Pcal_1421	Pyrobaculum calidifontis JCM 11548
TTX_1225	1064131	1064610	-1	418	arCOG03722		R	HEPN domain	COG14572	HEPN domain, paREP8 subfamily	18312955	4e-58	226	paREP8	Pyrobaculum aerophilum str. IM2
TTX_1226	1065028	1065366	-1	674	arCOG07483/2		S	Uncharacterized conserved protein		hypothetical protein	171184757	3e-47	190	hypothetical protein Tneu_0278	Thermoproteus neutrophilus V24Sta
TTX_1227	1066040	1066738	2	188	arCOG05339		S	Uncharacterized conserved protein		membrane protein, predicted transporter	70607795	1e-33	147	membrane protein	Sulfolobus acidocaldarius DSM 639
TTX_1228	1066926	1068347	3	116	arCOG03433	-	V	CRISPR system related protein	COG01517	CRISPR system associated protein	171185611	0	886	CRISPR-associated DxTHG family protein	Thermoproteus neutrophilus V24Sta
TTX_1229	1068463	1068843	-1	-3	arCOG06981		S	Uncharacterized conserved protein		conserved hypothetical protein	171185610	2e-58	228	hypothetical protein Tneu_1153	Thermoproteus neutrophilus V24Sta
TTX_1230	1068840	1071089	-3	-13	arCOG02667	-	V	Predicted CRISPR-associated polymerase	COG01353	CRISPR system associated protein, predicted polymearase fused to HD hydrolase domain	171185609	0	1299	CRISPR-associated Csm1 family protein	Thermoproteus neutrophilus V24Sta
TTX_1231	1071076	1072071	-1	4	arCOG03719	-	V	CRISPR system related protein, RAMP superfamily	COG01332	CRISPR system associated protein, RAMP superfamily	171185608	1e-154	550	CRISPR-associated RAMP Csm5 family protein	Thermoproteus neutrophilus V24Sta
TTX_1232	1072075	1072893	-1	-3	arCOG03223	-	V	CRISPR system related protein, RAMP superfamily	COG01567	CRISPR system associated protein, RAMP superfamily	171185607	2e-150	535	hypothetical protein Tneu_1150	Thermoproteus neutrophilus V24Sta
TTX_1233	1072890	1073813	-3	-3	arCOG02658	-	V	CRISPR system related protein, RAMP superfamily	COG01337	CRISPR system associated protein, RAMP superfamily	171185606	2e-167	592	CRISPR-associated RAMP Csm3 family protein	Thermoproteus neutrophilus V24Sta
TTX_1234	1073810	1074235	-2	174	arCOG04008		S	Uncharacterized conserved protein		conserved hypothetical protein	171185605	1e-64	248	hypothetical protein Tneu_1148	Thermoproteus neutrophilus V24Sta
TTX_1235	1074409	1074873	1	39	arCOG06982/2		R	Predicted ATPase		Predicted ATPase, FS	171185604	5e-69	263	hypothetical protein Tneu_1147	Thermoproteus neutrophilus V24Sta
TTX_1236	1074912	1075202	3	190	arCOG06982/2		R	ABC-type ATPase		Predicted ATPase, FS	171185604	5e-35	150	hypothetical protein Tneu_1147	Thermoproteus neutrophilus V24Sta
TTX_1236a	1075392	1075826	+	148	arCOG_pre		S	Uncharacterized conserved protein		Uncharacterized conserved protein	171185603	1e-08	62.8	hypothetical protein Tneu_1146	Thermoproteus neutrophilus V24Sta
TTX_CRISPR	1075974	1078208		355
TTX_1240	1078563	1079240	3	38	arCOG01935	-	V	CRISPR system related protein	COG04006	CRISPR system associated protein	171184919	1e-82	309	CRISPR-associated APE2256 family protein	Thermoproteus neutrophilus V24Sta
TTX_1241	1079278	1079475	1	0	arCOG05422/2		R	Predicted ATPase		P-loop ATPase superfamily protein, fragment
TTX_1242	1079475	1079645	3	592						hypothetical protein
TTX_1243	1080237	1081523	-3	354	arCOG03433/3;arCOG07687/1	-	V	CRISPR system related protein	COG01517	CRISPR system associated protein	18311725	4e-86	322	hypothetical protein PAE0119	Pyrobaculum aerophilum str. IM2
TTX_CRISPR	1081877	1083991		212
TTX_1245	1084203	1084775	-3	-16	arCOG00786	-	V	CRISPR-associated protein Cas4 (RecB family exonuclease)	COG01468	CRISPR-associated protein Cas4 (RecB family exonuclease)	171185599	2e-97	357	CRISPR-associated Cas4 family protein	Thermoproteus neutrophilus V24Sta
TTX_1246	1084759	1085553	-1	16	arCOG01452/3;arCOG04194/1	-	V	CRISPR-associated protein Cas1	COG01343,COG01518	CRISPR-associated protein Cas1 and Cas2	171185597	5e-51	204	CRISPR-associated Cas1 family protein	Thermoproteus neutrophilus V24Sta
TTX_1247	1085569	1085655	-1	-12					COG01518	CRISPR-associated protein Cas1, fragment	18311772	0.003	44.7	hypothetical protein PAE0200	Pyrobaculum aerophilum str. IM2
TTX_1248	1085643	1086479	-3	74	arCOG04195	-	V	CRISPR-associated protein, RecB family exonuclease	COG04343	CRISPR-associated RecB family nuclease	171185596	1e-153	545	CRISPR-associated RAMP Csa1 family protein	Thermoproteus neutrophilus V24Sta
TTX_1249	1086553	1087167	1	37	arCOG01451	ArsR	K	Transcriptional regulator containing HTH domain, ArsR family	COG00640	transcriptional regulator	171185595	3e-105	384	CRISPR-associated DNA-binding protein	Thermoproteus neutrophilus V24Sta
TTX_1250	1087204	1087596	1	-3	arCOG04193		S	CRISPR system associated protein	COG13363	CRISPR system associated protein	171185594	2e-56	221	hypothetical protein Tneu_1137	Thermoproteus neutrophilus V24Sta
TTX_1251	1087593	1088582	3	0	arCOG04192	-	V	CRISPR system related protein	COG01857	CRISPR system associated protein	171185593	9e-175	616	CRISPR-associated autoregulator DevR family protein protein	Thermoproteus neutrophilus V24Sta
TTX_1252	1088582	1089262	2	-10	arCOG02672	-	V	CRISPR system related protein, RAMP superfamily	COG01688	CRISPR system associated protein, RAMP superfamily	171185592	3e-122	441	CRISPR-associated Cas5 family protein	Thermoproteus neutrophilus V24Sta
TTX_1253	1089252	1090952	3	-3	arCOG01444	-	V	CRISPR-associated helicase Cas3	COG01203	CRISPR-associated helicase Cas3	171185591	0	1077	CRISPR-associated helicase Cas3	Thermoproteus neutrophilus V24Sta
TTX_1254	1090949	1091629	2	-3	arCOG01442	-	L	Predicted HD superfamily hydrolase, possibly a nuclease	COG02254	CRISPR-associated HD superfamily hydrolase	171185590	4e-124	447	CRISPR-associated HD domain-containing protein	Thermoproteus neutrophilus V24Sta
TTX_1255	1091626	1092711	1	70	arCOG01441		V	CRISPR system related protein, AF0070 family	COG12768	CRISPR system associated protein	171185589	0	665	hypothetical protein Tneu_1132	Thermoproteus neutrophilus V24Sta
TTX_1256	1092781	1093578	1	-3	arCOG06984	ZnuC	P	ABC-type Mn/Zn transport system, ATPase component		predicted ATPase	171185588	2e-141	505	hypothetical protein Tneu_1131	Thermoproteus neutrophilus V24Sta
TTX_1257	1093575	1094015	3	64	arCOG10104		S	Predicted metal-binding protein		hypothetical protein	171185587	2e-73	277	hypothetical protein Tneu_1130	Thermoproteus neutrophilus V24Sta
TTX_1258	1094079	1094732	-3	349						hypothetical protein	171185586	7e-108	393	hypothetical protein Tneu_1129	Thermoproteus neutrophilus V24Sta
TTX_1259	1095081	1095236	-3	73						hypothetical protein
TTX_CRISPR	1095309	1096997		-1685
TTX_1260	1095312	1095479	-3	1865						hypothetical protein
TTX_1262	1097344	1098615	-1	49	arCOG02499/3		S	NosD-like periplasmic protein	COG03291	Cell suface protein containing PKD-like repeats	170290299	9e-16	89	periplasmic copper-binding	Candidatus Korarchaeum cryptofilum OPF8
TTX_1263	1098664	1099569	1	27	arCOG01756	LdhA	CHR	Lactate dehydrogenase or related 2-hydroxyacid dehydrogenase	COG01052	Lactate dehydrogenase related enzyme	126459358	8e-121	437	D-isomer specific 2-hydroxyacid dehydrogenase, NAD-binding	Pyrobaculum calidifontis JCM 11548
TTX_1264	1099596	1100591	3	322	arCOG00287		S	Predicted NurA-like nuclease		Predicted NurA-like nuclease	171185600	3e-152	541	hypothetical protein Tneu_1143	Thermoproteus neutrophilus V24Sta
TTX_1265	1100913	1101155	3	-34	arCOG01936		V	CRISPR system related protein, COG1517 family	COG01517	CRISPR system related protein, COG1517 family	171185601	3e-31	137	hypothetical protein Tneu_1144	Thermoproteus neutrophilus V24Sta
TTX_1266	1101121	1102722	-1	348	arCOG00284	-	L	HerA helicase	COG00433	HerA helicase	171185602	0	976	AAA ATPase	Thermoproteus neutrophilus V24Sta
TTX_CRISPR	1103070	1104118		95
TTX_1267	1104213	1105331	-3	1173	arCOG05341	ProP	GEPR	permease of the major facilitator superfamily	COG00477	permease of the major facilitator superfamily	70607629	1e-132	477	hypothetical protein Saci_1903	Sulfolobus acidocaldarius DSM 639
TTX_1268	1106504	1106728	2	9	arCOG01069/2		R	CoA-dependent NAD(P)H Sulfur Oxidoreductase	COG00446	pyridine disulfide oxidoreductase (first 360 aa of ORF predicted by Glimmer frame +1)	307595441	2e-24	115	FAD-dependent pyridine nucleotide-disulfide oxidoreductase	Vulcanisaeta distributa DSM 14429
TTX_1269	1106737	1109397	-1	2	arCOG01492	-	R	Uncharacterized anaerobic dehydrogenase	COG03383	anaerobic dehydrogenase	292492467	0	691	formate dehydrogenase, alpha subunit	Nitrosococcus halophilus Nc4
TTX_1270	1109399	1110928	-2	481	arCOG04537	NuoF	C	NADH:ubiquinone oxidoreductase, NADH-binding (51 kD) subunit	COG01905,COG01894	respiratory chain oxidoreductase nuoE and nuoF subunits	188997422	7e-85	318	NADH dehydrogenase (quinone)	Sulfurihydrogenibium sp. YO3AOP1
TTX_1271	1111409	1112815	-2	264	arCOG03874	-	S	Predicted membrane protein	COG16472	conserved membrane protein	119871685	0	763	hypothetical protein Pisl_0167	Pyrobaculum islandicum DSM 4184
TTX_1272	1113079	1113888	-1	26	arCOG01439	-	V	CRISPR system related protein, RAMP superfamily	COG05551	RAMP superfamily protein	171185585	1e-99	366	CRISPR-associated Cas family protein	Thermoproteus neutrophilus V24Sta
TTX_1273	1113914	1114609	2	43						Predicted surface protein	302348448	6e-16	88.2	hypothetical protein ASAC_0649	Acidilobus saccharovorans 345-15
TTX_1274	1114652	1115290	2	-3						hypothetical protein
TTX_1275	1115287	1116552	1	176	arCOG00687	-	L	Transposase	COG00675	Transposase	119873207	0	715	transposase, IS605 OrfB	Pyrobaculum islandicum DSM 4184
TTX_1276	1116728	1117249	2	-11						hypothetical protein
TTX_1277	1117238	1118251	-2	-3	arCOG03641	PfkA	G	6-phosphofructokinase	COG00205	pfp pyrophosphate-dependent phosphofructokinase;	159041825	6e-163	577	6-phosphofructokinase	Caldivirga maquilingensis IC-167
TTX_1278	1118248	1119039	-1	226	arCOG04044		E	2-amino-3,7-dideoxy-D-threo-hept-6-ulosonic acid synthase, DhnA-aldolase family	COG01830	fba Fructose-bisphosphate aldolase archaeal type class I (FBP aldolase)	307594508	8e-135	483	fructose-bisphosphate aldolase	Vulcanisaeta distributa DSM 14429
TTX_1279	1119265	1120119	1	6	arCOG01564		J	Elongation factor domain II containing protein	COG03276	Elongation factor domain II containing protein	307594629	3e-91	338	hypothetical protein Vdis_0496	Vulcanisaeta distributa DSM 14429
TTX_1280	1120125	1120556	-3	-3	arCOG02117	-	S	Uncharacterized conserved protein	COG02427	uncharacterized conserved protein	18313621	2e-62	241	hypothetical protein PAE2833	Pyrobaculum aerophilum str. IM2
TTX_1281	1120553	1121890	-2	-103	arCOG01064	HcaD	R	NAD(FAD)-dependent dehydrogenase	COG00446	NAD(FAD)-dependent dehydrogenase	18313622	0	684	hypothetical protein PAE2834	Pyrobaculum aerophilum str. IM2
TTX_1281a	1121787	1122230	-	22	arCOG05638		S	Uncharacterized conserved protein		Uncharacterized conserved protein	145591156	3e-43	177	hypothetical protein Pars_0926	Pyrobaculum arsenaticum DSM 13514
TTX_1282	1122252	1122809	-3	24	arCOG03766		S	Uncharacterized conserved protein		conserved hypothetical protein	18313628	5e-46	187	hypothetical protein PAE2843	Pyrobaculum aerophilum str. IM2
TTX_1283	1122833	1123660	-2	-3	arCOG00069	NadE	H	NH3-dependent NAD+ synthetase	COG00171	nadE NH(3)-dependent NAD+ synthetase	119872946	2e-103	379	NAD+ synthetase	Pyrobaculum islandicum DSM 4184
TTX_1284	1123657	1123983	-1	-3	arCOG02305	GlnK	E	Nitrogen regulatory protein PII	COG00347	nitrogen regulatory protein P-II (glnB)	171184995	5e-41	170	nitrogen regulatory protein P-II	Thermoproteus neutrophilus V24Sta
TTX_1285	1123980	1125215	-3	219	arCOG04397	AmtB	P	Ammonia permease	COG00004	amt ammonium transporter	171184994	0	664	Rh family protein/ammonium transporter	Thermoproteus neutrophilus V24Sta
TTX_1286	1125434	1127020	-2	36	arCOG00280	-	L	HerA helicase	COG00433	HerA helicase	171186177	9e-176	620	hypothetical protein Tneu_1732	Thermoproteus neutrophilus V24Sta
TTX_1287	1127056	1127880	-1	24	arCOG05422		R	Predicted ATPase		Predicted ATPase	126458904	3e-17	92.8	hypothetical protein Pcal_0279	Pyrobaculum calidifontis JCM 11548
TTX_1288	1127904	1129430	-3	114	arCOG04397	AmtB	P	Ammonia permease	COG00004	ammonium transporter	307594849	0	743	ammonium transporter	Vulcanisaeta distributa DSM 14429
TTX_1289	1129544	1129675	+	171				MLNKILNSVDRRNGRQFFSVFTFFQSYYIFFRRASMGSSSSVA		hypothetical protein
TTX_1290	1129846	1130280	-1	46	arCOG05501		S	Uncharacterized conserved protein		conserved hypothetical protein	171185498	1e-33	145	hypothetical protein Tneu_1040	Thermoproteus neutrophilus V24Sta
TTX_1291	1130326	1130946	1	10	arCOG01145	-	R	Icc family phosphoesterase	COG02129	phosphoesterase	171184677	3e-61	238	metallophosphoesterase	Thermoproteus neutrophilus V24Sta
TTX_1292	1130956	1134351	1	-26	arCOG03671		E	Thermopsin-like protease	COG07771	thermopsin	159041783	8e-98	363	peptidase A5, thermopsin	Caldivirga maquilingensis IC-167
TTX_1293	1134325	1134588	-1	23						hypothetical protein
TTX_1294	1134611	1136428	-2	165	arCOG00706	-	C	Aldehyde:ferredoxin oxidoreductase	COG02414	aldehyde ferredoxin oxidoreductase 2	18313061	0	841	aldehyde ferredoxin oxidoreductase (aor)	Pyrobaculum aerophilum str. IM2
TTX_1295	1136593	1137930	1	141	arCOG01749	FumC	C	Fumarase	COG00114	fumarate hydratase class II (fumarase)	15922343	8e-140	501	fumarate hydratase	Sulfolobus tokodaii str. 7
TTX_1296	1138071	1138889	3	129	arCOG02689	ProP	GEPR	permease of the major facilitator superfamily	COG00477	major facilitator superfamily permease	307594909	6e-123	444	major facilitator superfamily protein	Vulcanisaeta distributa DSM 14429
TTX_1297	1139018	1139419	2	524	arCOG02691/2	ProP	GEPR	permease of the major facilitator superfamily	COG00477	major facilitator superfamily permease	159041651	6e-52	206	major facilitator transporter	Caldivirga maquilingensis IC-167
TTX_1298	1139943	1140872	3	105	arCOG04112	DPH2	J	Diphthamide synthase subunit DPH2	COG01736	diphthamide synthase subunit	145591573	1e-88	330	hypothetical protein Pars_1360	Pyrobaculum arsenaticum DSM 13514
TTX_1299	1140977	1143313	2	2	arCOG02969	PepN	E	Aminopeptidase N	COG00308	family M1 peptidase	307594248	0	958	peptidase M1 membrane alanine aminopeptidase	Vulcanisaeta distributa DSM 14429
TTX_1300	1143315	1143650	3	-34	arCOG05535		S	Uncharacterized conserved protein		conserved hypothetical protein	119873046	1e-38	162	hypothetical protein Pisl_1556	Pyrobaculum islandicum DSM 4184
TTX_1301	1143616	1144611	-1	212	arCOG00599	Soj	D	ATPase involved in chromosome partitioning, ParA family	COG01192	ATPase involved in chromosome partitioning, ParA family	119873047	1e-93	347	hypothetical protein Pisl_1557	Pyrobaculum islandicum DSM 4184
TTX_1302	1144823	1145419	2	9	arCOG01071/2	HcaD	R	NAD(FAD)-dependent dehydrogenase	COG00446	NADH oxidase	119871761	8e-68	259	FAD-dependent pyridine nucleotide-disulphide oxidoreductase	Pyrobaculum islandicum DSM 4184
TTX_1303	1145428	1146048	1	87	arCOG01071/2	HcaD	R	NAD(FAD)-dependent dehydrogenase	COG00446	NADH oxidase	119871761	1e-76	289	FAD-dependent pyridine nucleotide-disulphide oxidoreductase	Pyrobaculum islandicum DSM 4184
TTX_1304	1146135	1148330	-3	24	arCOG02831	OtsA	G	Trehalose-6-phosphate synthase	COG00380	trehalose-6-phosphate synthase-phosphatase (tpsp)	126459972	0	913	putative bifunctional trehalose-6-phosphate synthase/HAD hydrolase subfamily IIB	Pyrobaculum calidifontis JCM 11548
TTX_1305	1148354	1149517	-2	-3	arCOG05497	RfaG	M	Glycosyltransferase	COG00438	glycosyl transferase	119872839	9e-84	314	glycosyl transferase, group 1	Pyrobaculum islandicum DSM 4184
TTX_1304a	1149514	1150107	-1	123	arCOG01572		S	Uncharacterized conserved membrane protein		conserved membrane protein	171184754	1e-61	239	hypothetical protein Tneu_0275	Thermoproteus neutrophilus V24Sta
TTX_1306	1150230	1150640	3	118	arCOG03740		S	Uncharacterized conserved protein		hypothetical protein	171184595	3e-15	84.7	hypothetical protein Tneu_0110	Thermoproteus neutrophilus V24Sta
TTX_1307	1150758	1151264	-3	97	arCOG05714		S	Uncharacterized conserved protein		hypothetical protein	119871671	3e-25	117	hypothetical protein Pisl_0152	Pyrobaculum islandicum DSM 4184
TTX_1307a	1151361	1151768	+	-40	arCOG01191		S	HEPN domain containing protein	COG02250	HEPN domain containing protein	171185449	8e-73	275	HEPN domain-containing protein	Thermoproteus neutrophilus V24Sta
TTX_1308	1151728	1152102	1	21	arCOG01199	-	R	Predicted nucleotidyltransferase	COG01708	Minimal nucleotidyltrasferase family protein	171185448	1e-52	208	DNA polymerase beta subunit	Thermoproteus neutrophilus V24Sta
TTX_1309	1152123	1152374	-3	92	arCOG03758		S	Uncharacterized conserved protein		hypothetical protein	119873271	2e-06	55.5	hypothetical protein Pisl_1786	Pyrobaculum islandicum DSM 4184
TTX_1310	1152466	1152723	1	422	arCOG01302	-	S	Uncharacterized protein conserved in archaea	COG01531	conserved hypothetical protein	126458877	1e-11	72.8	hypothetical protein Pcal_0252	Pyrobaculum calidifontis JCM 11548
TTX_1311	1153145	1153618	2	-13	arCOG04317	-	S	Predicted membrane protein	COG04732	predicted membrane protein	171184765	5e-69	263	thiW protein	Thermoproteus neutrophilus V24Sta
TTX_1312	1153605	1154111	3	-3	arCOG04316		S	Uncharacterized conserved protein	COG13395	conserved hypothetical protein	171184764	1e-72	275	hypothetical protein Tneu_0285	Thermoproteus neutrophilus V24Sta
TTX_1313	1154108	1155217	2	-7	arCOG00188	CbiO	P	ABC-type cobalt transport system, ATPase component	COG01122	ABC type transport system, ATPase component	171184763	5e-167	591	ABC transporter related	Thermoproteus neutrophilus V24Sta
TTX_1314	1155210	1155782	3	106	arCOG07045		S	Uncharacterized conserved protein		conserved hypothetical protein	171184762	7e-76	286	hypothetical protein Tneu_0283	Thermoproteus neutrophilus V24Sta
TTX_1315	1155888	1156976	-3	-3	arCOG00758	DadA	E	Glycine/D-amino acid oxidase (deaminating)	COG00665	D-proline dehydrogenase	126458807	5e-139	498	D-proline dehydrogenase	Pyrobaculum calidifontis JCM 11548
TTX_1316	1156973	1159420	-2	31	arCOG05498	AceB	C	Malate synthase	COG02225	malate synthase (glcB)	119872842	0	1509	malate synthase	Pyrobaculum islandicum DSM 4184
TTX_1317	1159451	1160833	-2	-3	arCOG00337	GlcD	C	FAD/FMN-containing dehydrogenase	COG00277	D-lactate dehydrogenase (dld)	119872843	0	787	D-lactate dehydrogenase (cytochrome)	Pyrobaculum islandicum DSM 4184
TTX_1318	1160830	1161120	-1	-3	arCOG00961	GlpC	C	Ferredoxin	COG00247	Fe-S oxidoreductases	145590738	2e-40	168	4Fe-4S ferredoxin iron-sulfur binding domain-containing protein	Pyrobaculum arsenaticum DSM 13514
TTX_1319	1161117	1162037	-3	267	arCOG00334	GlpC	C	Fe-S oxidoreductase	COG00247	Fe-S oxidoreductase	119872845	1e-150	536	hypothetical protein Pisl_1346	Pyrobaculum islandicum DSM 4184
TTX_1321	1162304	1163890	2	147	arCOG04386	LldP	C	L-lactate permease	COG01620	L-lactate permease (lctP)	119872846	0	926	L-lactate permease	Pyrobaculum islandicum DSM 4184
TTX_1322	1164037	1164447	-1	111	arCOG04227	-	R	Predicted CoA-binding protein	COG01832	Predicted CoA-binding protein	18313504	9e-53	209	hypothetical protein PAE2668	Pyrobaculum aerophilum str. IM2
TTX_1322a	1164558	1164725	-	-10	arCOG01667		S	Zinc finger domain containing protein (CDGSH-type)	COG03369	Zinc finger domain containing protein (CDGSH-type)	14601485	6e-15	83.6	hypothetical protein APE_1559a	Aeropyrum pernix K1
TTX_1323	1164715	1165113	-1	58	arCOG02737	-	S	NifX family protein	COG01433	NifX-family iron-molybdenum cluster-binding protein	126459876	5e-34	146	dinitrogenase iron-molybdenum cofactor biosynthesis	Pyrobaculum calidifontis JCM 11548
TTX_1323a	1165171	1165671	2	-172	arCOG04015		S	Uncharacterized conserved protein		Uncharacterized conserved protein
TTX_1324	1165499	1166167	2	444	arCOG01403/2	RfaG	M	Glycosyltransferase	COG00438	glycosyltransferase (type 1)	18311936	1e-38	163	glycosyltransferase (type 1)	Pyrobaculum aerophilum str. IM2
TTX_1325	1166611	1167564	-1	5	arCOG07240	WcaA	M	Glycosyltransferase	COG00463	glycosyltransferase	70607594	3e-14	83.6	hypothetical protein Saci_1865	Sulfolobus acidocaldarius DSM 639
TTX_1326	1167569	1168414	-2	71	arCOG06064		S	Uncharacterized conserved protein		hypothetical protein	159040605	9e-55	217	hypothetical protein Cmaq_0013	Caldivirga maquilingensis IC-167
TTX_1327	1168485	1169702	-3	810	arCOG01403	RfaG	M	Glycosyltransferase	COG00438	glycosyltransferase (type 1)	171184986	0	644	glycosyl transferase group 1	Thermoproteus neutrophilus V24Sta
TTX_1328	1170512	1171489	-2	216	arCOG03409		R	Predicted ATPase	COG01672	AAA+ superfamily ATPase	171184605	8e-138	493	AAA ATPase	Thermoproteus neutrophilus V24Sta
TTX_1329	1171705	1171980	1	503						hypothetical protein
TTX_1330	1172483	1173016	-2	207	arCOG01073	MutT	LR	NUDIX family hydrolase	COG00494	NUDIX family hydrolase	171186328	4e-83	310	NUDIX hydrolase	Thermoproteus neutrophilus V24Sta
TTX_1332	1173223	1173627	-1	901	arCOG03724/2		S	Uncharacterized conserved protein	COG11848	conserved coiled-coil protein	171184975	6e-44	179	syntaxin domain-containing protein	Thermoproteus neutrophilus V24Sta
TTX_1333	1174528	1175091	-1	4	arCOG04188	RfbC	M	dTDP-4-dehydrorhamnose 3,5-epimerase or related enzyme	COG01898	dTDP-4-dehydrorhamnose 3,5-epimerase	171184950	4e-105	383	dTDP-4-dehydrorhamnose 3,5-epimerase	Thermoproteus neutrophilus V24Sta
TTX_1334	1175095	1175919	-1	0	arCOG01367	RfbD	M	dTDP-4-dehydrorhamnose reductase	COG01091	dTDP-4-dehydrorhamnose reductase	171184951	3e-144	514	dTDP-4-dehydrorhamnose reductase	Thermoproteus neutrophilus V24Sta
TTX_1335	1175919	1176881	-3	-3	arCOG01371	RfbB	M	dTDP-D-glucose 4,6-dehydratase	COG01088	dTDP-glucose-4,6-dehydratase	171184952	0	650	dTDP-glucose 4,6-dehydratase	Thermoproteus neutrophilus V24Sta
TTX_1336	1176878	1177840	-2	622	arCOG00667	RfbA	M	dTDP-glucose pyrophosphorylase	COG01209	dTDP-glucose pyrophosphorylase (glucose-1-phosphate thymidylyltransferase)	171184953	9e-177	623	glucose-1-phosphate thymidyltransferase	Thermoproteus neutrophilus V24Sta
TTX_1337	1178462	1179406	-2	367	arCOG01369	WcaG	MG	Nucleoside-diphosphate-sugar epimerase	COG00451	UDP-glucose 4-epimerase (galE-2)	171184963	5e-163	577	NAD-dependent epimerase/dehydratase	Thermoproteus neutrophilus V24Sta
TTX_1338	1179773	1180837	2	19	arCOG00894	WcaA	M	Glycosyltransferase	COG00463	glycosyltransferase (typ2)	145590602	2e-96	356	glycosyl transferase family protein	Pyrobaculum arsenaticum DSM 13514
TTX_1339	1180856	1181251	-2	433						hypothetical protein	320100642	1e-15	85.5	hypothetical protein Desmu_0435	Desulfurococcus mucosus DSM 2162
TTX_1340	1181684	1182550	-2	304	arCOG01891/1	Tmk	F	Thymidylate kinase		P-loop ATPase superfamily protein	297526828	5e-45	185	hypothetical protein Shell_0841	Staphylothermus hellenicus DSM 12710
TTX_1341	1182854	1184407	-2	198	arCOG07858/1	RfbX	R	Polysaccharide biosynthesis protein, Mvin family	COG02244	Conserved membrane protein, Mvin family	320100636	1e-135	487	polysaccharide biosynthesis protein	Desulfurococcus mucosus DSM 2162
TTX_1342	1184605	1184871	-1	-7						hypothetical protein
TTX_1343	1184864	1185643	-2	67	arCOG03850		R	Predicted O-methyltransferase	COG03510	Cephalosporin hydroxylase related enzyme	320100643	2e-71	273	O-methyltransferase-like protein	Desulfurococcus mucosus DSM 2162
TTX_1344	1185710	1186141	-2	1412						hypothetical protein	296242303	5e-06	53.9	family 2 glycosyltransferase	Thermosphaera aggregans DSM 11486
TTX_1345	1187553	1188530	-3	28	arCOG01383	-	R	Predicted glycosyltransferase	COG01216	glycosyltransferase	78224080	1e-24	117	glycosyl transferase family protein	Geobacter metallireducens GS-15
TTX_1345a	1188558	1189241	-	-10	arCOG01891		F	Thymidylate kinase	COG00125	Thymidylate kinase family protein	159042023	2e-05	53.1	thymidylate kinase-like protein	Caldivirga maquilingensis IC-167
TTX_1347	1189231	1190058	-1	515	arCOG01403/2	RfaG	M	Glycosyltransferase	COG00438	Glycosyltransferase	320100639	4e-69	265	hypothetical protein Desmu_0431	Desulfurococcus mucosus DSM 2162
TTX_1348	1190573	1191754	-2	-16	arCOG01418	RfaG	M	Glycosyltransferase	COG00438	glycosyltransferase (type1)	18311937	9e-76	288	glycosyltransferase (type 1)	Pyrobaculum aerophilum str. IM2
TTX_1349	1191738	1192796	-3	3	arCOG01383	-	R	Predicted glycosyltransferase	COG01216	glycosyltransferase	320100635	1e-28	131	family 2 glycosyl transferase	Desulfurococcus mucosus DSM 2162
TTX_1350	1192799	1193758	-2	0	arCOG01385	WcaA	M	Glycosyltransferase	COG00463	glycosyltransferase (typ2)	119720648	4e-22	109	glycosyl transferase family protein	Thermofilum pendens Hrk 5
TTX_1351	1193758	1194816	-1	4	arCOG07684	WcaA	M	Glycosyltransferase	COG00463	glycosyltransferase (typ2)	302348472	9e-14	82	Glycosyltransferase	Acidilobus saccharovorans 345-15
TTX_1352	1194820	1195494	-1	93	arCOG07858	RfbX	R	Polysaccharide biosynthesis protein, Mvin family	COG02244	Conserved membrane protein, Mvin family	320100636	2e-53	212	polysaccharide biosynthesis protein	Desulfurococcus mucosus DSM 2162
TTX_1353	1195587	1196309	-3	152	arCOG07858	RfbX	R	Polysaccharide biosynthesis protein, Mvin family	COG02244	Conserved membrane protein, Mvin family	320100636	3e-65	251	polysaccharide biosynthesis protein	Desulfurococcus mucosus DSM 2162
TTX_1354	1196461	1197489	-1	98	arCOG01383	-	R	Predicted glycosyltransferase	COG01216	glycosyltransferase	320100635	1e-116	423	family 2 glycosyl transferase	Desulfurococcus mucosus DSM 2162
TTX_1355	1197587	1198537	-2	-3	arCOG01381	WcaA	M	Glycosyltransferase	COG00463	glycosyltransferase (type2)	320100632	6e-99	364	family 2 glycosyl transferase	Desulfurococcus mucosus DSM 2162
TTX_1356	1198534	1198860	-1	89						hypothetical protein	320100631	5e-13	77	oxidoreductase domain-containing protein	Desulfurococcus mucosus DSM 2162
TTX_1357	1198949	1200145	-2	-3	arCOG01403	RfaG	M	Glycosyltransferase	COG00438	glycosyltransferase	320100630	7e-143	511	group 1 glycosyl transferase	Desulfurococcus mucosus DSM 2162
TTX_1358	1200142	1200756	-1	-3	arCOG02878	CDA1	G	Predicted xylanase/chitin deacetylase	COG00726	xylanase/chitin deacetylase	320100629	2e-74	281	polysaccharide deacetylase	Desulfurococcus mucosus DSM 2162
TTX_1359	1200753	1201919	-3	-25	arCOG01403	RfaG	M	Glycosyltransferase	COG00438	N-acetylglucosaminyl-phosphatidylinositol biosynthetic protein	320100628	1e-98	363	group 1 glycosyl transferase	Desulfurococcus mucosus DSM 2162
TTX_1360	1201894	1203051	-1	-3	arCOG01403/3	RfaG	M	Glycosyltransferase		hypothetical protein
TTX_1361	1203048	1204538	-3	305						hypothetical protein	320100627	2e-93	347	hypothetical protein Desmu_0418	Desulfurococcus mucosus DSM 2162
TTX_1362	1204843	1206036	-1	-57	arCOG01403	RfaG	M	Glycosyltransferase	COG00438	LPS biosynthesis glycosyltransferase	320100626	1e-111	407	group 1 glycosyl transferase	Desulfurococcus mucosus DSM 2162
TTX_1363	1205979	1207097	-3	148	arCOG01403	RfaG	M	Glycosyltransferase	COG00438	LPS biosynthesis glycosyltransferase	159042006	2e-127	459	glycosyl transferase group 1	Caldivirga maquilingensis IC-167
TTX_1364	1207245	1207685	-3	144	arCOG02887	-	S	Predicted membrane protein	COG04743	conserved hypothetical protein	307594576	6e-51	202	hypothetical protein Vdis_0441	Vulcanisaeta distributa DSM 14429
TTX_1367	1207829	1208728	-2	84	arCOG02884	-	S	Predicted membrane protein	COG04743	hypothetical protein	307594577	2e-83	312	hypothetical protein Vdis_0442	Vulcanisaeta distributa DSM 14429
TTX_1368	1208812	1209192	-1	44	arCOG05428		S	Uncharacterized conserved protein		conserved hypothetical protein	119872985	3e-45	184	hypothetical protein Pisl_1493	Pyrobaculum islandicum DSM 4184
TTX_1369	1209236	1209739	-2	37	arCOG01373/3	Gmd	M	GDP-D-mannose dehydratase	COG01089	GDP-D-mannose dehydratase	171184965	9e-22	106	NAD-dependent epimerase/dehydratase	Thermoproteus neutrophilus V24Sta
TTX_1370	1209776	1210081	-2	320	arCOG01205	-	R	Predicted nucleotidyltransferase	COG01708	Minimal nucleotidyltrasferase family protein	171184974	2e-49	198	DNA polymerase beta subunit	Thermoproteus neutrophilus V24Sta
TTX_1371	1210401	1210784	-3	108	arCOG01191	-	S	HEPN domain containing protein	COG02250	HEPN domain	119720206	2e-51	204	HEPN domain-containing protein	Thermofilum pendens Hrk 5
TTX_1373	1210892	1211551	-2	213	arCOG03724		S	Uncharacterized conserved protein	COG11848	conserved coiled-coil protein	18311984	5e-59	231	paREP15, putative coiled-coil protein	Pyrobaculum aerophilum str. IM2
TTX_1374	1211764	1212051	1	-13	arCOG04189	-	K	Predicted transcription regulator containing HTH domain	COG05625	Predicted transcription regulator, HTH domain	18312019	9e-37	155	hypothetical protein PAE0567	Pyrobaculum aerophilum str. IM2
TTX_1375	1212038	1213162	-2	#REF!	arCOG01418	RfaG	M	Glycosyltransferase	COG00438	glycosyltransferase (type1)	171184933	7e-137	491	glycosyl transferase group 1	Thermoproteus neutrophilus V24Sta
TTX_1376	1213896	1214264	-3	439	arCOG00319/3	PhoU	P	Phosphate uptake regulator		conserved hypothetical protein	18312613	6e-09	63.5	hypothetical protein PAE1399	Pyrobaculum aerophilum str. IM2
TTX_1378	1214703	1214936	3	231	arCOG07065/3		S	Uncharacterized conserved protein		conserved hypothetical protein	119872001	0.0002	48.5	hypothetical protein Pisl_0487	Pyrobaculum islandicum DSM 4184
TTX_1379	1215167	1216102	-2	221	arCOG06008		S	Predicted metal permease	COG07739	conserved hypothetical protein	159041433	3e-117	425	hypothetical protein Cmaq_0860	Caldivirga maquilingensis IC-167
TTX_1380	1216323	1216679	-3	-3	arCOG01512/2	HyuB	EQ	N-methylhydantoinase B/acetone carboxylase, alpha subunit	COG00146	N-methylhydantoinase B, fragment 2	126459046	4e-48	193	5-oxoprolinase (ATP-hydrolyzing)	Pyrobaculum calidifontis JCM 11548
TTX_1381	1216676	1217866	-2	-3	arCOG01512/2	HyuB	EQ	N-methylhydantoinase B/acetone carboxylase, alpha subunit	COG00146	N-methylhydantoinase B, fragment1	145590664	0	667	5-oxoprolinase (ATP-hydrolyzing)	Pyrobaculum arsenaticum DSM 13514
TTX_1382	1217863	1219806	-1	-3	arCOG01511	HyuA	EQ	N-methylhydantoinase A/acetone carboxylase, beta subunit	COG00145	N-methylhydantoinase A	171184940	0	1093	5-oxoprolinase (ATP-hydrolyzing)	Thermoproteus neutrophilus V24Sta
TTX_1383	1219803	1221047	-3	269	arCOG02693	ProP	GEPR	permease of the major facilitator superfamily	COG00477	permease of the major facilitator superfamily	126459048	8e-163	577	major facilitator transporter	Pyrobaculum calidifontis JCM 11548
TTX_1384	1221316	1222128	1	44	arCOG02303	SurE	R	Predicted acid phosphatase	COG00496	Predicted acid phosphatase, SurE family	307595404	1e-94	349	stationary-phase survival protein SurE	Vulcanisaeta distributa DSM 14429
TTX_1385	1222172	1222870	2	194	arCOG07436		S	Uncharacterized conserved protein		hypothetical protein	171184939	6e-88	327	hypothetical protein Tneu_0465	Thermoproteus neutrophilus V24Sta
TTX_1387	1223064	1223630	-3	23	arCOG02008	-	S	Predicted membrane protein	COG03371	conserved hypothetical protein	119871799	1e-30	136	hypothetical protein Pisl_0284	Pyrobaculum islandicum DSM 4184
TTX_1388	1223653	1225059	-1	16	arCOG03650	PotE	E	Amino acid transporter	COG00531	amino acid transporter	159042339	2e-149	533	amino acid permease-associated region	Caldivirga maquilingensis IC-167
TTX_1389	1225075	1225308	-1	-19	arCOG01807/2		S	Uncharacterized conserved protein		hypothetical protein	307594456	2e-07	58.9	hypothetical protein Vdis_0316	Vulcanisaeta distributa DSM 14429
TTX_1390	1225289	1225672	-2	144	arCOG01807/3		S	Uncharacterized conserved protein	COG13140	hypothetical protein	307594456	3e-15	84.3	hypothetical protein Vdis_0316	Vulcanisaeta distributa DSM 14429
TTX_1391	1225816	1226640	1	244	arCOG02050	-	R	Predicted permease	COG00730	predicted permease	307594454	4e-122	441	hypothetical protein Vdis_0313	Vulcanisaeta distributa DSM 14429
TTX_1392	1226884	1228044	1	-7	arCOG03660	ProP	GEPR	permease of the major facilitator superfamily	COG00477	predicted permease of the major facilitator superfamily	146303043	5e-76	288	major facilitator transporter	Metallosphaera sedula DSM 5348
TTX_1393	1228037	1228666	-2	14	arCOG05476/1		S	Uncharacterized conserved protein		conserved hypothetical protein	307594899	4e-20	101	hypothetical protein Vdis_0773	Vulcanisaeta distributa DSM 14429
TTX_1394	1228680	1229315	3	46	arCOG02585	-	R	Predicted Fe-S-cluster oxidoreductase	COG00727	Fe-S-cluster containing protein	126458732	3e-86	321	hypothetical protein Pcal_0106	Pyrobaculum calidifontis JCM 11548
TTX_1395	1229361	1230314	3	-3	arCOG00545	YSH1	J	Predicted exonuclease of the beta-lactamase fold involved in RNA processing	COG01236	metallo-beta-lactamase family protein	145592084	3e-60	236	putative mRNA 3-end processing factor	Pyrobaculum arsenaticum DSM 13514
TTX_1396	1230311	1232143	-2	95	arCOG00707	-	C	Aldehyde:ferredoxin oxidoreductase	COG02414	formaldehyde:ferredoxin oxidoreductase	18314056	0	997	aldehyde ferredoxin oxidoreductase (aor)	Pyrobaculum aerophilum str. IM2
TTX_1397	1232238	1233695	3	-22	arCOG01421	GlgP	G	Glucan phosphorylase	COG00058	glycogen phosphorylase	119872483	0	649	glycosyl transferase, group 1	Pyrobaculum islandicum DSM 4184
TTX_1398	1233673	1234440	-1	76	arCOG00474	-	H	5-formyltetrahydrofolate cyclo-ligase	COG00212	5-formyltetrahydrofolate cyclo-ligase (mthfs)	171186324	7e-99	363	5-formyltetrahydrofolate cyclo-ligase	Thermoproteus neutrophilus V24Sta
TTX_1399	1234516	1235886	1	0	arCOG03278	-	G	Glycosyl hydrolase family 57	COG01449	alpha-amylase (amyA)	145592080	0	762	Alpha-amylase	Pyrobaculum arsenaticum DSM 13514
TTX_1400	1235886	1237436	3	45	arCOG01420	GlgA	G	Glycogen synthase	COG00297	glycogen synthase	171185762	1e-173	613	starch synthase	Thermoproteus neutrophilus V24Sta
TTX_1401	1237481	1238341	2	405	arCOG00666/2	GCD1	M	N-acetylglucosamine-1-phosphate uridyltransferase	COG01208	sugar phosphate nucleotidyltransferase (snt-3; N-terminus)	126459650	5e-115	417	nucleotidyl transferase	Pyrobaculum calidifontis JCM 11548
TTX_1402	1238746	1239480	1	35	arCOG01086	TrpA	E	Tryptophan synthase alpha chain	COG00159	tryptophan synthase alpha chain	171185636	5e-67	258	tryptophan synthase subunit alpha	Thermoproteus neutrophilus V24Sta
TTX_1403	1239515	1240750	2	5	arCOG01432	-	R	Predicted alternative tryptophan synthase beta-subunit (paralog of TrpB)	COG01350	tryptophan synthase beta subunit	119873399	0	711	tryptophan synthase subunit beta	Pyrobaculum islandicum DSM 4184
TTX_1404	1240755	1241741	3	-12	arCOG02012	TrpD	E	Anthranilate phosphoribosyltransferase	COG00547	anthranilate phosphoribosyltransferase	18313362	2e-105	385	anthranilate phosphoribosyltransferase	Pyrobaculum aerophilum str. IM2
TTX_1405	1241729	1242361	2	12	arCOG01983	TrpF	E	Phosphoribosylanthranilate isomerase	COG00135	phosphoribosyl anthranilate isomerase	171185628	2e-44	182	phosphoribosylanthranilate isomerase	Thermoproteus neutrophilus V24Sta
TTX_1406	1242373	1242858	1	19	arCOG05427		S	Uncharacterized conserved protein		conserved hypothetical protein	145592355	6e-22	106	hypothetical protein Pars_2159	Pyrobaculum arsenaticum DSM 13514
TTX_1407	1242877	1243434	1	27	arCOG01943	PncA	Q	Amidase related to nicotinamidase	COG01335	entB-like1 Isochorismatase related protein	15922842	9e-73	276	hypothetical protein ST2508	Sulfolobus tokodaii str. 7
TTX_1408	1243461	1244276	3	-3	arCOG01171	RAD55	T	RecA-superfamily ATPase implicated in signal transduction	COG00467	RecA-superfamily ATPase	145590491	1e-118	429	putative circadian clock protein, KaiC	Pyrobaculum arsenaticum DSM 13514
TTX_1409	1244273	1244827	-2	-3	arCOG04086	RpmD	J	Ribosomal protein L30	COG01841	ribosomal protein L30	171185661	3e-61	238	50S ribosomal protein L30P	Thermoproteus neutrophilus V24Sta
TTX_1410	1244824	1245435	-1	25	arCOG04087	RpsE	J	Ribosomal protein S5	COG00098	ribosomal protein S5	18312458	5e-94	347	30S ribosomal protein S5P	Pyrobaculum aerophilum str. IM2
TTX_1411	1245460	1246050	-1	28	arCOG04121	RnhB	L	Ribonuclease HII	COG00164	ribonuclease HII	119872804	7e-63	243	ribonuclease HII	Pyrobaculum islandicum DSM 4184
TTX_1412	1246078	1246248	1	24	arCOG10102		S	C2H2 Zn finger protein		C2H2 Zn finger protein	171184726	4e-09	64.3	hypothetical protein Tneu_0246	Thermoproteus neutrophilus V24Sta
TTX_1413	1246272	1246640	3	-6	arCOG01194	-	S	HEPN domain containing protein	COG02250	HEPN domain	171185429	3e-36	154	HEPN domain-containing protein	Thermoproteus neutrophilus V24Sta
TTX_1414	1246634	1247278	-2	39	arCOG00905	-	L	Uracil-DNA glycosylase	COG01573	uracil-DNA glycosylase	18312559	2e-76	288	uracil-DNA glycosylase	Pyrobaculum aerophilum str. IM2
TTX_1415	1247317	1247790	1	0	arCOG00779	RplO	J	Ribosomal protein L15	COG00200	50S ribosomal protein L15	119872475	1e-62	241	50S ribosomal protein L15P	Pyrobaculum islandicum DSM 4184
TTX_1416	1247790	1249211	3	29	arCOG04169	SecY	U	Preprotein translocase subunit SecY	COG00201	Sec translocase alpha subunit, Sec61alpha	18314063	3e-116	422	preprotein translocase subunit SecY	Pyrobaculum aerophilum str. IM2
TTX_1417	1249240	1250052	-1	71	arCOG04069	-	S	Uncharacterized conserved protein	COG02106	conserved hypothetical protein	171185760	6e-95	350	hypothetical protein Tneu_1306	Thermoproteus neutrophilus V24Sta
TTX_1418	1250123	1250467	2	315	arCOG03749/2	-	S	Predicted membrane protein	COG04243	hypothetical protein	126458910	3e-33	144	vitamin K epoxide reductase	Pyrobaculum calidifontis JCM 11548
TTX_1420	1250782	1250949	1	19	arCOG04200		L	CC1 family DNA binding protein		DNA binding protein, CC1 family	171186079	3e-20	100	paREP4	Thermoproteus neutrophilus V24Sta
TTX_1421	1250968	1251990	-1	#REF!	arCOG05599	GCD1	MJ	Nucleoside-diphosphate-sugar pyrophosphorylase involved in lipopolysaccharide biosynthesis/translation initiation factor 2B, gamma/epsilon subunit	COG01208	sugar phosphate nucleotidyl transferase (snt-4)	171185953	3e-109	399	sugar phospate transferase	Thermoproteus neutrophilus V24Sta
TTX_1422	1252180	1252806	-1	17	arCOG02112	-	R	Predicted nucleotidyltransferase fused to HEPN domain		Predicted nucleotidyltransferase fused to HEPN domain	126460504	0.0007	47.8	hypothetical protein Pcal_1900	Pyrobaculum calidifontis JCM 11548
TTX_1423	1252823	1254085	2	31	arCOG02405	CcdA	O	Cytochrome c biogenesis protein	COG00785	Cytochrome C-type biogenesis protein	171185100	2e-80	303	cytochrome c biogenesis protein transmembrane region	Thermoproteus neutrophilus V24Sta
TTX_1424	1254116	1254703	2	-22	arCOG04090	RplF	J	Ribosomal protein L6P	COG00097	50S ribosomal protein L6	119872122	3e-75	284	50S ribosomal protein L6P	Pyrobaculum islandicum DSM 4184
TTX_1425	1254681	1255121	3	31	arCOG01972/1	TrxA	OC	Thiol-disulfide isomerase or thioredoxin	COG00526	thioredoxin	126460307	4e-37	157	thioredoxin domain-containing protein	Pyrobaculum calidifontis JCM 11548
TTX_1426	1255152	1256501	3	52	arCOG01069		R	CoA-dependent NAD(P)H Sulfur Oxidoreductase	COG00446	NADH oxidase (noxA)	171185961	0	659	FAD-dependent pyridine nucleotide-disulphide oxidoreductase	Thermoproteus neutrophilus V24Sta
TTX_1427	1256553	1257479	3	-3	arCOG00246	Mdh	C	Malate/lactate dehydrogenase	COG00039	malate dehydrogenase	18313295	9e-136	486	malate dehydrogenase	Pyrobaculum aerophilum str. IM2
TTX_1428	1257476	1257886	2	20	arCOG05601		S	Uncharacterized conserved protein		hypothetical protein	145591774	1e-21	105	hypothetical protein Pars_1570	Pyrobaculum arsenaticum DSM 13514
TTX_1429	1257906	1258643	3	0	arCOG01218	TrxA	OC	Thiol-disulfide isomerase or thioredoxin	COG00526	glutaredoxin-like protein	145591773	4e-103	377	glutaredoxin-like domain-containing protein	Pyrobaculum arsenaticum DSM 13514
TTX_1430	1258643	1259197	2	26	arCOG04184	-	F	Xanthosine triphosphate pyrophosphatase	COG00127	nucleoside-triphosphatase	145591772	4e-54	214	RdgB/HAM1 family non-canonical purine NTP pyrophosphatase	Pyrobaculum arsenaticum DSM 13514
TTX_1431	1259223	1260053	3	-34	arCOG00600	-	R	CBS domain	COG00517	CBS domain	126460300	9e-105	383	signal transduction protein	Pyrobaculum calidifontis JCM 11548
TTX_1432	1260019	1260573	-1	52	arCOG05600		S	Uncharacterized conserved protein		hypothetical protein
TTX_1433	1260625	1263447	1	81	arCOG00557	Lhr	R	Lhr-like helicase	COG01201	large helicase-related protein	145591769	0	1248	DEAD/DEAH box helicase domain-containing protein	Pyrobaculum arsenaticum DSM 13514
TTX_1434	1263528	1263794	-3	112						hypothetical protein
TTX_1435	1263906	1264733	-3	-3	arCOG00760	CitE	G	Citrate lyase beta subunit	COG02301	citrate lyase beta subunit	307594153	2e-107	392	citrate (pro-3S)-lyase	Vulcanisaeta distributa DSM 14429
TTX_1436	1264730	1265833	-2	-16	arCOG02304	CaiB	C	Predicted acyl-CoA transferase/carnitine dehydratase	COG01804	citrate lyase alpha subunit (citrate CoA transferase), acetyl-CoA transferase/carnitine dehydratase (act /citF)	15922907	1e-107	394	L-carnitine dehydratase	Sulfolobus tokodaii str. 7
TTX_1437	1265817	1267514	-3	-3	arCOG04201	Acs	I	Acyl-coenzyme A synthetase/AMP-(fatty) acid ligase	COG00365	acetyl-coenzyme A synthetase	15922908	0	678	acetyl-CoA synthetase	Sulfolobus tokodaii str. 7
TTX_1438	1267511	1268797	-2	191	arCOG02691	ProP	GEPR	permease of the major facilitator superfamily	COG00477	permease of the major facilitator superfamily	15922909	7e-117	424	proline/betaine transporter	Sulfolobus tokodaii str. 7
TTX_1441	1268988	1269593	3	19	arCOG04583	SmtA	QR	SAM-dependent methyltransferase	COG00500	SAM-dependent methyltransferase	126458714	4e-44	181	methyltransferase type 11	Pyrobaculum calidifontis JCM 11548
TTX_1442	1269612	1271048	3	-3	arCOG01361	ELP3	KB	Histone acetyltransferase	COG01243	histone acetyltransferase (hat)	119872671	0	674	radical SAM domain-containing protein	Pyrobaculum islandicum DSM 4184
TTX_1443	1271045	1273516	-2	41	arCOG05471		S	Uncharacterized conserved protein		hypothetical protein	119872663	1e-177	628	hypothetical protein Pisl_1156	Pyrobaculum islandicum DSM 4184
TTX_1444	1273557	1274684	-3	38	arCOG01715	sufB	O	Cysteine desulfurase activator SufB	COG00719	Cysteine desulfurase activator SufB	145590397	9e-78	294	SufBD protein	Pyrobaculum arsenaticum DSM 13514
TTX_1445	1274722	1275144	1	133	arCOG01078	MutT	LR	NUDIX family hydrolase	COG00494	NUDIX family hydrolase	126458862	2e-54	214	NUDIX hydrolase	Pyrobaculum calidifontis JCM 11548
TTX_1446	1275277	1275771	-1	37						hypothetical protein
TTX_1447	1275808	1277628	-1	146	arCOG01527	TopA	L	Topoisomerase IA	COG00550	topoisomerase (DNA) III alpha	171186180	0	687	DNA topoisomerase type IA central domain-containing protein	Thermoproteus neutrophilus V24Sta
TTX_1448	1277774	1278304	2	325	arCOG05652/3		S	Uncharacterized conserved membrane protein		conserved membrane protein	171186181	1e-27	125	hypothetical protein Tneu_1736	Thermoproteus neutrophilus V24Sta
TTX_1449	1278629	1280398	-2	29	arCOG00770	DinG	KL	Rad3-related DNA helicase	COG01199	XPD/Rad3-related DNA helicase	171186182	1e-136	491	DEAD_2 domain-containing protein	Thermoproteus neutrophilus V24Sta
TTX_1450	1280427	1281527	-3	82	arCOG00758	DadA	E	Glycine/D-amino acid oxidase (deaminating)	COG00665	D-proline dehydrogenase	126458807	1e-110	403	D-proline dehydrogenase	Pyrobaculum calidifontis JCM 11548
TTX_1451	1281609	1282349	-3	33	arCOG03654/2	PotE	E	Amino acid transporter	COG00531	amino acid permease	146304139	3e-60	235	amino acid permease-associated region	Metallosphaera sedula DSM 5348
TTX_1452	1282382	1282954	-2	31	arCOG03654/2	PotE	E	Amino acid transporter	COG00531	amino acid transporter	15899924	2e-40	169	amino acid transporter-like protein	Sulfolobus solfataricus P2
TTX_1453	1282985	1285348	-2	17	arCOG01951	-	R	Predicted P-loop ATPase fused to an acetyltransferase	COG01444	P-loop ATPase with acetyltransferase domain	145590709	0	1196	protein of unknown function DUF699, ATPase putative	Pyrobaculum arsenaticum DSM 13514
TTX_1454	1285365	1286273	-3	3	arCOG01599	PorB	C	Pyruvate:ferredoxin oxidoreductase or related 2-oxoacid:ferredoxin oxidoreductase, beta subunit	COG01013	2-oxoacid ferredoxin oxidoreductase beta subunit	145591463	2e-134	482	2-oxoacid ferredoxin oxidoreductase subunit beta	Pyrobaculum arsenaticum DSM 13514
TTX_1455	1286276	1287973	-2	242	arCOG01606	PorA	C	Pyruvate:ferredoxin oxidoreductase or related 2-oxoacid:ferredoxin oxidoreductase, alpha subunit and gamma	COG01014,COG00674	2-oxoacid ferredoxin oxidoreductase, gamma-alpha subunit	18312714	0	722	2-oxoacid ferredoxin oxidoreductase alpha subunit	Pyrobaculum aerophilum str. IM2
TTX_1456	1288215	1288619	3	7	arCOG05518		S	Uncharacterized conserved protein		conserved hypothetical protein	171185116	3e-12	74.7	hypothetical protein Tneu_0650	Thermoproteus neutrophilus V24Sta
TTX_1457	1288626	1289165	-3	204	arCOG04225	-	R	Predicted phosphatase homologous to the C-terminal domain of histone macroH2A1	COG02110	Phosphatase, histone macroH2A1 family	307595337	3e-71	270	Appr-1-p processing domain-containing protein	Vulcanisaeta distributa DSM 14429
TTX_1458	1289369	1290268	2	-11	arCOG00505	GloB	R	Zn-dependent hydrolase, glyoxylase family	COG00491	metallo-beta-lactamase family protein	119871672	4e-133	478	beta-lactamase domain-containing protein	Pyrobaculum islandicum DSM 4184
TTX_1459	1290257	1290856	-2	85	arCOG02293	-	R	Phosphatase/phosphohexomutase HAD superfamily	COG00637	Phosphoglycolate phosphatase (pgp)	145592088	7e-58	226	HAD family hydrolase	Pyrobaculum arsenaticum DSM 13514
TTX_1460	1290941	1291690	2	-8	arCOG07015		S	Uncharacterized conserved protein		hypothetical protein	18312427	2e-35	152	hypothetical protein PAE1135	Pyrobaculum aerophilum str. IM2
TTX_1461	1291682	1293334	-2	45	arCOG00328	PolB	L	DNA polymerase elongation subunit (family B)	COG00417	possible DNA-directed DNA polymerase	145590519	2e-126	457	DNA polymerase B region	Pyrobaculum arsenaticum DSM 13514
TTX_1462	1293379	1293843	-1	91	arCOG07014		S	Uncharacterized conserved protein		hypothetical protein	18312417	2e-14	82	hypothetical protein PAE1115	Pyrobaculum aerophilum str. IM2
TTX_1462a	1293934	1294146	+	#REF!	arCOG_pre		S	Uncharacterized conserved protein		Uncharacterized conserved protein	171184755	1e-10	69.3	hypothetical protein Tneu_0276	Thermoproteus neutrophilus V24Sta
TTX_1463	1294569	1295102	-3	38	arCOG04542	FolE	H	GTP cyclohydrolase I	COG00302	GTP cyclohydrolase I	126459128	6e-70	266	GTP cyclohydrolase I	Pyrobaculum calidifontis JCM 11548
TTX_1464	1295140	1296147	-1	71	arCOG05690		S	Uncharacterized conserved protein		hypothetical protein	171185309	8e-80	301	hypothetical protein Tneu_0845	Thermoproteus neutrophilus V24Sta
TTX_1465	1296218	1296841	2	253	arCOG01870	cbiZ	H	Adenosylcobinamide amidohydrolase	COG01865	Adenosylcobinamide amidohydrolase	307595187	3e-49	198	hypothetical protein Vdis_1065	Vulcanisaeta distributa DSM 14429
TTX_1466	1297094	1297933	-2	54	arCOG01389/2	-	M	Glycosyltransferase	COG01215	glycosyl transferase component	119872949	2e-67	259	glycosyl transferase family protein	Pyrobaculum islandicum DSM 4184
TTX_1467	1297987	1298601	1	171	arCOG01943	PncA	Q	Amidase related to nicotinamidase	COG01335	isochorismatase (entB)	145591471	8e-90	333	isochorismatase hydrolase	Pyrobaculum arsenaticum DSM 13514
TTX_1468	1298772	1299179	-3	173	arCOG01427/2		S	Uncharacterized conserved protein	COG17332	conserved hypothetical protein	307594985	3e-06	54.7	hypothetical protein Vdis_0860	Vulcanisaeta distributa DSM 14429
TTX_1469	1299352	1299711	-1	29	arCOG00578	-	R	Uncharacterized Zn-finger containing protein	COG01645	Uncharacterized Zn-finger containing protein	126459214	8e-38	159	hypothetical protein Pcal_0599	Pyrobaculum calidifontis JCM 11548
TTX_1470	1299740	1300438	2	-51	arCOG01182	-	T	Predicted Ser/Thr protein kinase	COG02112	predicted Ser/Thr protein kinase	18312762	6e-47	191	hypothetical protein PAE1625	Pyrobaculum aerophilum str. IM2
TTX_1471	1300387	1300902	-1	334	arCOG00985	-	J	Predicted RNA-binding protein (contains PUA domain)	COG02016	predicted RNA binding protein, PUA domain	145592186	5e-45	183	PUA domain-containing protein	Pyrobaculum arsenaticum DSM 13514
TTX_1472	1301236	1301988	1	-3	arCOG04152/2	-	K	Predicted transcriptional regulator	COG01395	Predicted transcriptional regulator	18312764	7e-56	221	hypothetical protein PAE1627	Pyrobaculum aerophilum str. IM2
TTX_1473	1301985	1303082	3	-12	arCOG01219	TRM1	J	N2,N2-dimethylguanosine tRNA methyltransferase	COG01867	N2,N2-dimethylguanosine tRNA methyltransferase	18312765	5e-108	395	N(2),N(2)-dimethylguanosine tRNA methyltransferase	Pyrobaculum aerophilum str. IM2
TTX_1474	1303070	1303585	2	-3	arCOG01045	CoaE	H	Dephospho-CoA kinase	COG00237	adenylate kinase	18312766	2e-46	188	adenylate kinase, conjectural	Pyrobaculum aerophilum str. IM2
TTX_1475	1303582	1304013	1	-24	arCOG01043	-	S	Uncharacterized protein conserved in archaea	COG01931	conserved hypothetical protein	18312768	5e-48	193	hypothetical protein PAE1632	Pyrobaculum aerophilum str. IM2
TTX_1476	1303989	1304672	-3	-25	arCOG00047	-	L	Predicted DNA modification methylase	COG01041	Predicted DNA modification methylase	145592181	6e-53	211	putative RNA methylase	Pyrobaculum arsenaticum DSM 13514
TTX_1477	1304647	1305690	-1	0	arCOG04151	-	R	ABC-type multidrug transport system, permease component	COG02237	ABC-type multidrug transport system, permease component	145592180	9e-96	354	hypothetical protein Pars_1983	Pyrobaculum arsenaticum DSM 13514
TTX_1478	1305690	1306679	-3	163	arCOG01159	-	S	Uncharacterized archaeal coiled-coil protein	COG01340	Uncharacterizedconserved coiled-coil protein	18312771	6e-97	358	hypothetical protein PAE1636	Pyrobaculum aerophilum str. IM2
TTX_1479	1306842	1307552	3	4	arCOG04060	-	K	Predicted transcriptional regulator	COG01709	Predicted transcriptional regulator	126459204	4e-96	354	helix-turn-helix domain-containing protein	Pyrobaculum calidifontis JCM 11548
TTX_1480	1307556	1308041	-3	522	arCOG01013	-	J	Protein containg a domain similar to ribosomal protein L13E	COG04352	ribosomal protein L13 fused to a ribosomal protein L15-like domain	145592177	5e-49	196	ribosomal protein L13	Pyrobaculum arsenaticum DSM 13514
TTX_1481	1308563	1308889	2	-5	arCOG05524		S	Uncharacterized conserved membrane protein		hypothetical protein	126459202	5e-11	70.5	hypothetical protein Pcal_0587	Pyrobaculum calidifontis JCM 11548
TTX_1482	1308884	1309231	-2	-3	arCOG05525		S	Uncharacterized conserved protein		hypothetical protein	145592175	3e-09	64.7	hypothetical protein Pars_1978	Pyrobaculum arsenaticum DSM 13514
TTX_1483	1309228	1309542	-1	-3	arCOG00419	Hit	FGR	HIT family hydrolase	COG00537	HIT-family hydrolase	18312776	3e-13	77.8	hypothetical protein PAE1643	Pyrobaculum aerophilum str. IM2
TTX_1484	1309539	1310537	-3	80	arCOG01981	SUA7	K	Transcription initiation factor TFIIIB, Brf1 subunit/Transcription initiation factor TFIIB	COG01405	transcription initiation factor IIB 1 (TFB-1)	119873155	1e-164	582	transcription initiation factor IIB	Pyrobaculum islandicum DSM 4184
TTX_1485	1310617	1311582	-1	-3	arCOG00469	HolB	L	ATPase involved in DNA replication HolB, small subunit	COG00470	replication factor C small subunit (rfc)	18312778	3e-139	498	replication factor C small subunit	Pyrobaculum aerophilum str. IM2
TTX_1486	1311579	1312058	-3	-10	arCOG05526		S	Uncharacterized conserved protein		conserved hypothetical protein	307595016	2e-32	141	hypothetical protein Vdis_0892	Vulcanisaeta distributa DSM 14429
TTX_1487	1312048	1313199	-1	23	arCOG00358	DRG	R	Predicted GTPase	COG01163	GTP-binding protein	145592045	7e-129	464	TGS domain-containing protein	Pyrobaculum arsenaticum DSM 13514
TTX_1488	1313222	1313881	-2	73	arCOG00242	CaiD	I	Enoyl-CoA hydratase/carnithine racemase	COG01024	enoyl-CoA hydratase	126459195	1e-39	166	enoyl-CoA hydratase/isomerase	Pyrobaculum calidifontis JCM 11548
TTX_1489	1313954	1315273	2	6	arCOG01164	Icd	C	Isocitrate dehydrogenase	COG00538	isocitrate dehydrogenase	18312782	0	767	isocitrate dehydrogenase	Pyrobaculum aerophilum str. IM2
TTX_1490	1315279	1315752	-1	40	arCOG00826	WecD	KR	Acetyltransferase (GNAT) family	COG00454	N-acyltransferase	126459193	9e-50	199	GCN5-related N-acetyltransferase	Pyrobaculum calidifontis JCM 11548
TTX_1491	1315792	1316757	-1	13	arCOG04149	NMD3	J	NMD protein affecting ribosome stability and mRNA decay	COG01499	NMD3 family protein	18312784	4e-52	209	hypothetical protein PAE1653	Pyrobaculum aerophilum str. IM2
TTX_1492	1316770	1317714	-1	40	arCOG04157	Dcm	L	Site-specific DNA methylase	COG00270	C-5 cytosine-specific DNA methylase	126459191	1e-112	410	DNA-cytosine methyltransferase	Pyrobaculum calidifontis JCM 11548
TTX_1493	1317754	1318344	1	25	arCOG05527		S	Uncharacterized conserved protein		conserved hypothetical protein	18312789	1e-67	259	hypothetical protein PAE1662	Pyrobaculum aerophilum str. IM2
TTX_1494	1318369	1319337	1	-7	arCOG01296	TrxB	O	Thioredoxin reductase	COG00492	thioredoxin reductase	145591012	2e-148	529	thioredoxin-disulfide reductase	Pyrobaculum arsenaticum DSM 13514
TTX_1495	1319330	1320691	-2	6	arCOG04285	PrpD	R	Uncharacterized protein involved in propionate catabolism	COG02079	propionate catabolism protein	126459239	0	669	2-methylcitrate dehydratase	Pyrobaculum calidifontis JCM 11548
TTX_1496	1320697	1321668	-1	165	arCOG00581	PrpB	G	PEP phosphonomutase or related enzyme	COG02513	carboxyphosphonoenolpyruvate phosphonomutase	18312827	6e-120	434	carboxyphosphonoenolpyruvate phosphonomutase (prpB)	Pyrobaculum aerophilum str. IM2
TTX_1498	1321833	1322621	3	-3	arCOG01628	Lrp	K	Transcriptional regulator (Lrp/AsnC family)	COG01522	Transcriptional regulator, Lrp/AsnC family	126460313	2e-96	355	AsnC family transcriptional regulator	Pyrobaculum calidifontis JCM 11548
TTX_1499	1322618	1323073	-2	36	arCOG05538		S	Uncharacterized conserved protein		hypothetical protein	119873222	1e-42	175	hypothetical protein Pisl_1735	Pyrobaculum islandicum DSM 4184
TTX_1500	1323109	1323639	-1	69	arCOG04098	RplV	J	Ribosomal protein L22	COG00091	ribosomal protein L22	119873219	6e-67	256	50S ribosomal protein L22P	Pyrobaculum islandicum DSM 4184
TTX_1501	1323708	1324556	3	141	arCOG00476	UbiA	H	4-hydroxybenzoate polyprenyltransferase or related prenyltransferase	COG00382	prenyltransferase family protein	18312878	3e-78	295	hypothetical protein PAE1784	Pyrobaculum aerophilum str. IM2
TTX_1502	1324697	1325392	2	12	arCOG02291	-	R	HAD superfamily hydrolase	COG01011	HAD superfamily hydrolase	18312879	2e-58	229	hypothetical protein PAE1785	Pyrobaculum aerophilum str. IM2
TTX_1503	1325404	1326171	1	140	arCOG00374	-	K	Predicted membrane-associated trancriptional regulator	COG02512	Predicted membrane-associated trancriptional regulator	145591276	2e-48	196	Fis family transcriptional regulator	Pyrobaculum arsenaticum DSM 13514
TTX_1504	1326311	1326814	2	114	arCOG00489	-	H	cob(I)alamin adenosyltransferase	COG02096	cob(I)alamin adenosyltransferase	171185188	7e-64	246	cobalamin adenosyltransferase	Thermoproteus neutrophilus V24Sta
TTX_1505	1326928	1327137	-1	361	arCOG04057		J	Ribosomal L38E	COG13329	50S ribosomal protein L38	171185187	7e-18	93.2	ribosomal protein L38	Thermoproteus neutrophilus V24Sta
TTX_1506	1327498	1327827	1	22	arCOG04287/3	RPP1A	J	Ribosomal protein L12E/L44/L45/RPP1/RPP2	COG02058	50S ribosomal protein L12	18312824	1e-40	169	50S ribosomal protein L12P	Pyrobaculum aerophilum str. IM2
TTX_1507	1327849	1328589	-1	57	arCOG04319	-	S	Predicted membrane protein	COG04920	conserved membrane protein	145591021	1e-41	173	hypothetical protein Pars_0785	Pyrobaculum arsenaticum DSM 13514
TTX_1508	1328646	1329218	3	20	arCOG05533		S	Metal-dependent hydrolase		hypothetical protein	119873184	3e-48	194	hypothetical protein Pisl_1697	Pyrobaculum islandicum DSM 4184
TTX_1509	1329238	1330779	1	-3	arCOG02834/3;arCOG04064/3	-	M	Predicted membrane-associated Zn-dependent protease	COG00750	Membrane-associated Zn-dependent protease of family M50 fused to PDZ domain	171185183	2e-100	370	peptidase M50	Thermoproteus neutrophilus V24Sta
TTX_1510	1330776	1331246	3	-14	arCOG05532		S	Uncharacterized conserved protein		hypothetical protein	18312812	3e-19	97.8	hypothetical protein PAE1694	Pyrobaculum aerophilum str. IM2
TTX_1511	1331232	1332587	-3	137	arCOG04081	TIP49	K	DNA helicase TIP49, TBP-interacting protein	COG01224	TBP-interacting protein TIP49	126459231	0	694	TBP-interacting protein TIP49	Pyrobaculum calidifontis JCM 11548
TTX_1512	1332724	1333311	1	260	arCOG02103		S	Uncharacterized conserved protein	COG08235	hypothetical protein	18312810	2e-29	132	hypothetical protein PAE1690	Pyrobaculum aerophilum str. IM2
TTX_1513	1333571	1334803	2	4	arCOG04237	GltA	C	Citrate synthase	COG00372	citrate synthase 2	18312809	0	671	citrate synthase	Pyrobaculum aerophilum str. IM2
TTX_1514	1334807	1336111	-2	33	arCOG00853	SfcA	C	Malic enzyme	COG00281	malate dehydrogenase (malic enzyme; mae)	119873178	0	685	malate dehydrogenase	Pyrobaculum islandicum DSM 4184
TTX_1516	1336144	1336557	1	79						hypothetical protein
TTX_1518	1336636	1337670	-1	-13	arCOG00982	GldA	C	Glycerol dehydrogenase or related enzyme	COG00371	glycerol-1-phosphate dehydrogenase	145592028	4e-116	421	3-dehydroquinate synthase	Pyrobaculum arsenaticum DSM 13514
TTX_1519	1337657	1338202	-2	35	arCOG00769	ThiJ	R	Putative intracellular protease/amidase	COG00693	ThiJ-family intracellular protease/amidase (pfpI)	18312805	6e-39	163	hypothetical protein PAE1683	Pyrobaculum aerophilum str. IM2
TTX_1520	1338237	1338830	-3	31	arCOG01039	AdkA	F	Archaeal adenylate kinase	COG02019	adenylate kinase	145592030	1e-87	325	adenylate kinase	Pyrobaculum arsenaticum DSM 13514
TTX_1521	1338861	1339502	-3	98	arCOG00053	SgbH	G	3-hexulose-6-phosphate synthase or related protein	COG00269	3-hexulose-6-phosphate synthase	145592031	5e-59	231	orotidine 5'-phosphate decarboxylase	Pyrobaculum arsenaticum DSM 13514
TTX_1522	1339600	1340040	1	-3	arCOG04055	-	R	SHS2 domain protein implicated in nucleic acid metabolism	COG01371	SHS2 domain protein implicated in nucleic acid metabolism	171185173	9e-45	182	hypothetical protein Tneu_0707	Thermoproteus neutrophilus V24Sta
TTX_1523	1340037	1340330	3	182	arCOG05530		S	Uncharacterized conserved protein		hypothetical protein	18312800	1e-10	68.9	hypothetical protein PAE1676	Pyrobaculum aerophilum str. IM2
TTX_1525	1340512	1340736	1	-3	arCOG07480		S	Uncharacterized conserved protein		hypothetical protein	119873168	5e-11	70.5	hypothetical protein Pisl_1680	Pyrobaculum islandicum DSM 4184
TTX_1526	1340733	1341098	-3	35	arCOG05529		S	DNA-binding TFAR19-related protein		DNA-binding TFAR19-related protein	126459187	8e-30	132	hypothetical protein Pcal_0572	Pyrobaculum calidifontis JCM 11548
TTX_1527	1341133	1342692	-1	46	arCOG00412	PheT	J	Phenylalanyl-tRNA synthetase beta subunit	COG00072	phenylalanyl-tRNA synthetase beta chain	18312794	2e-152	543	phenylalanyl-tRNA synthetase subunit beta	Pyrobaculum aerophilum str. IM2
TTX_1528	1342738	1343037	1	42	arCOG05528		S	Uncharacterized conserved protein		hypothetical protein	18312790	2e-19	98.6	hypothetical protein PAE1663	Pyrobaculum aerophilum str. IM2
TTX_1529	1343079	1343561	3	3	arCOG04099	RpsS	J	Ribosomal protein S19	COG00185	30S ribosomal protein S19	145591010	3e-72	273	30S ribosomal protein S19P	Pyrobaculum arsenaticum DSM 13514
TTX_1530	1343564	1344007	2	-3	arCOG04096	RpsQ	J	Ribosomal protein S17	COG00186	30S ribosomal protein S17	119873193	2e-62	241	30S ribosomal protein S17P	Pyrobaculum islandicum DSM 4184
TTX_1531	1344004	1344654	1	-11	arCOG04206	MUS81	L	ERCC4-type nuclease	COG01948	XPF endonuclease	145591008	9e-61	236	ERCC4 domain-containing protein	Pyrobaculum arsenaticum DSM 13514
TTX_1532	1344643	1345710	-1	-3	arCOG05412	BglB	G	Beta-glucosidase/6-phospho-beta-glucosidase/beta-galactosidase	COG02723	beta-galactosidase (lacS)	145590977	1e-106	390	glycoside hydrolase family protein	Pyrobaculum arsenaticum DSM 13514
TTX_1533	1345707	1346126	-3	-22	arCOG02053	UspA	T	Nucleotide-binding protein, UspA family	COG00589	Nucleotide-binding protein, UspA family	119873196	2e-26	121	UspA domain-containing protein	Pyrobaculum islandicum DSM 4184
TTX_1534	1346104	1347135	-1	-3	arCOG00493	GapA	G	Glyceraldehyde-3-phosphate dehydrogenase/erythrose-4-phosphate dehydrogenase	COG00057	glyceraldehyde-3-phosphate dehydrogenase	18312846	6e-134	481	glyceraldehyde-3-phosphate dehydrogenase	Pyrobaculum aerophilum str. IM2
TTX_1535	1347132	1348115	-3	319	arCOG00496	Pgk	G	3-phosphoglycerate kinase	COG00126	phosphoglycerate kinase	119873198	7e-95	351	phosphoglycerate kinase	Pyrobaculum islandicum DSM 4184
TTX_1536	1348434	1349015	3	-3	arCOG04119	-	R	Predicted nucleotidyltransferase	COG04914	Predicted nucleotidyltransferase	145590981	4e-59	231	hypothetical protein Pars_0745	Pyrobaculum arsenaticum DSM 13514
TTX_1537	1349012	1349206	-2	384	arCOG05433		S	Uncharacterized conserved protein		conserved hypothetical protein	126460316	5e-14	80.5	hypothetical protein Pcal_1711	Pyrobaculum calidifontis JCM 11548
TTX_1538	1349590	1351566	-1	387	arCOG00401	ThrS	J	Threonyl-tRNA synthetase	COG00441	threonyl-tRNA synthetase	18312849	0	901	threonyl-tRNA synthetase	Pyrobaculum aerophilum str. IM2
TTX_1539	1351953	1352348	3	18	arCOG00279	SpeD	E	S-adenosylmethionine decarboxylase/arginine decarboxylase	COG01586	speH2 S-adenosylmethionine decarboxylase	145590983	2e-50	201	S-adenosylmethionine decarboxylase proenzyme	Pyrobaculum arsenaticum DSM 13514
TTX_1540	1352366	1352626	-2	174	arCOG05492		S	Uncharacterized conserved protein		hypothetical protein	119872808	4e-09	64.3	hypothetical protein Pisl_1309	Pyrobaculum islandicum DSM 4184
TTX_1541	1352800	1353849	1	-3	arCOG01331	HtpX	O	Zn-dependent protease with chaperone function	COG00501	heat shock protein	284161853	4e-94	348	peptidase M48 Ste24p	Archaeoglobus profundus DSM 5631
TTX_1542	1353846	1354166	-3	74	arCOG00001	-	K	Predicted transcriptional regulator, PadR family	COG01695	transcriptional regulator, PadR family	145590988	4e-31	137	PadR-like family transcriptional regulator	Pyrobaculum arsenaticum DSM 13514
TTX_1543	1354240	1355295	1	-25	arCOG04213	INO1	I	Myo-inositol-1-phosphate synthase	COG01260	myo-inositol-1-phosphate synthase	119873205	1e-155	553	myo-inositol-1-phosphate synthase	Pyrobaculum islandicum DSM 4184
TTX_1544	1355270	1356004	-2	-28	arCOG00062	-	R	Predicted amidohydrolase	COG00388	Predicted amidohydrolase	145591492	2e-43	179	Nitrilase/cyanide hydratase and apolipoprotein N-acyltransferase	Pyrobaculum arsenaticum DSM 13514
TTX_1545	1355976	1357100	-3	336	arCOG01389	-	M	Glycosyltransferase	COG01215	glycosyltransferase	124028030	4e-26	123	hypothetical protein Hbut_1170	Hyperthermus butylicus DSM 5456
TTX_1547	1357436	1359169	-2	115	arCOG00332	GlpC	C	Membrane associated Fe-S oxidoreductase	COG00247	Heterodisulfide reductase 2 iron-sulfur subunit D (hdrD)	145590990	0	758	hypothetical protein Pars_0754	Pyrobaculum arsenaticum DSM 13514
TTX_1548	1359284	1359931	-2	22	arCOG00790	-	V	CRISPR-associated protein Cas4 (RecB family exonuclease)	COG01468	CRISPR-associated protein Cas4, RecB family exonuclease	18312858	4e-68	261	hypothetical protein PAE1763	Pyrobaculum aerophilum str. IM2
TTX_1549	1359953	1361497	-2	43	arCOG01562	GTPBP1	R	GTPase	COG05258	GTP binding protein (cgp-1)	145590992	0	649	protein synthesis factor, GTP-binding	Pyrobaculum arsenaticum DSM 13514
TTX_1550	1361540	1363705	-2	223	arCOG04949	OVP1	C	Inorganic pyrophosphatase	COG03808	hppA vacuolar-type H+-pyrophosphatase	145590998	0	1124	membrane-bound proton-translocating pyrophosphatase	Pyrobaculum arsenaticum DSM 13514
TTX_1551	1363928	1366264	2	0	arCOG04138	NtpI	C	Archaeal/vacuolar-type H+-ATPase subunit I	COG01269	H+-transporting A1A0 ATP synthase, subunit I	119873212	0	687	V-type ATPase, 116 kDa subunit	Pyrobaculum islandicum DSM 4184
TTX_1552	1366264	1366935	1	-28	arCOG00475	MetF	E	5,10-methylenetetrahydrofolate reductase	COG00685	5,10-methylenetetrahydrofolate reductase	18312868	2e-54	216	hypothetical protein PAE1774	Pyrobaculum aerophilum str. IM2
TTX_1552a	1366907	1367176	-	-12	arCOG00784		J	RNase P/RNase MRP subunit p29	COG01588	RNase P/RNase MRP subunit p29	126459166	1e-11	72.4	hypothetical protein Pcal_0551	Pyrobaculum calidifontis JCM 11548
TTX_1553	1367164	1367373	-1	30	arCOG00785	RpmC	J	Ribosomal protein L29	COG00255	50S ribosomal protein L29 (rpmC)	145591004	1e-16	89.4	ribosomal protein L29	Pyrobaculum arsenaticum DSM 13514
TTX_1554	1367403	1368053	-3	98	arCOG04097	RpsC	J	Ribosomal protein S3	COG00092	30S ribosomal protein S3	119873216	3e-86	321	30S ribosomal protein S3P	Pyrobaculum islandicum DSM 4184
TTX_1555	1368151	1369173	-1	6	arCOG04300	HemB	H	Delta-aminolevulinic acid dehydratase	COG00113	porphobilinogen synthase	119871562	1e-147	526	delta-aminolevulinic acid dehydratase	Pyrobaculum islandicum DSM 4184
TTX_1556	1369179	1369958	-3	-147	arCOG01044	CysG	H	Siroheme synthase (precorrin-2 oxidase/ferrochelatase domain)	COG01648	precorrin-2 oxidase / ferrochelatase	126460315	5e-60	234	siroheme synthase	Pyrobaculum calidifontis JCM 11548
TTX_1556a	1369811	1370449	-	-13	arCOG02048	HemD	H	Uroporphyrinogen-III synthase	COG01587	Uroporphyrinogen-III synthase	145592446	2e-52	209	uroporphyrinogen III synthase HEM4	Pyrobaculum arsenaticum DSM 13514
TTX_1557	1370436	1371176	-3	35	arCOG00644	CysG	H	Uroporphyrinogen-III methylase	COG00007	uroporphyrin-III C-methyltransferase	145592447	1e-87	326	uroporphyrin-III C-methyltransferase	Pyrobaculum arsenaticum DSM 13514
TTX_1558	1371211	1372485	1	-31	arCOG00918	HemL	H	Glutamate-1-semialdehyde aminotransferase	COG00001	glutamate-1-semialdehyde 2,1-aminomutase	145592450	0	665	glutamate-1-semialdehyde-2,1-aminomutase	Pyrobaculum arsenaticum DSM 13514
TTX_1559	1372454	1373671	-2	35	arCOG01036	HemA	H	Glutamyl-tRNA reductase	COG00373	glutamyl-tRNA reductase	119871615	2e-99	367	glutamyl-tRNA reductase	Pyrobaculum islandicum DSM 4184
TTX_1560	1373706	1374614	3	#REF!	arCOG04299	HemC	H	Porphobilinogen deaminase	COG00181	porphobilinogen deaminase	126460312	1e-102	376	porphobilinogen deaminase	Pyrobaculum calidifontis JCM 11548
TTX_1561	1374774	1375343	3	22	arCOG00489	-	H	cob(I)alamin adenosyltransferase	COG02096	cob(I)alamin adenosyltransferase	171185681	8e-53	209	hypothetical protein Tneu_1227	Thermoproteus neutrophilus V24Sta
TTX_1562	1375365	1375829	3	4	arCOG01722	RpsM	J	Ribosomal protein S13	COG00099	30S ribosomal protein S13	126459585	4e-62	240	30S ribosomal protein S13P	Pyrobaculum calidifontis JCM 11548
TTX_1563	1375833	1376351	3	5	arCOG04239	RpsD	J	Ribosomal protein S4 or related protein	COG00522	30S ribosomal protein S4	171185874	4e-67	256	30S ribosomal protein S4P	Thermoproteus neutrophilus V24Sta
TTX_1564	1376356	1377165	1	133	arCOG04779	-	E	Asparaginase	COG01446	L-asparaginase (ybiK)	18313808	3e-83	312	asparaginase	Pyrobaculum aerophilum str. IM2
TTX_1565	1377298	1377516	-1	81	arCOG05659		S	Uncharacterized conserved protein		hypothetical protein	145592092	6e-19	96.7	hypothetical protein Pars_1891	Pyrobaculum arsenaticum DSM 13514
TTX_1566	1377597	1377953	-3	-19	arCOG04146		S	Uncharacterized conserved protein	COG13346	conserved hypothetical protein	126459581	9e-42	172	hypothetical protein Pcal_0968	Pyrobaculum calidifontis JCM 11548
TTX_1567	1377934	1378698	1	-10	arCOG04291	-	S	Uncharacterized conserved protein	COG01801	conserved hypothetical protein	18313805	1e-69	266	hypothetical protein PAE3079	Pyrobaculum aerophilum str. IM2
TTX_1568	1378688	1379617	-2	79	arCOG05566		S	Uncharacterized conserved protein		hypothetical protein	18313167	3e-59	232	hypothetical protein PAE2190	Pyrobaculum aerophilum str. IM2
TTX_1569	1379696	1380127	-2	404	arCOG05426		S	Uncharacterized conserved protein		hypothetical protein	119873490	7e-50	199	hypothetical protein Pisl_2007	Pyrobaculum islandicum DSM 4184
TTX_1570	1380531	1380791	3	428	arCOG07437		R	Transposase related protein		Transposase related protein	119873206	1e-24	115	hypothetical protein Pisl_1719	Pyrobaculum islandicum DSM 4184
TTX_1571	1381219	1382349	-1	263	arCOG00934	PflX	C	Radical SAM superfamily enzyme	COG01313	pyruvate formate-lyase activating enzyme	159041556	3e-170	602	radical SAM domain-containing protein	Caldivirga maquilingensis IC-167
TTX_1572	1382612	1383247	2	-31	arCOG01185	-	T	Mn2+-dependent serine/threonine protein kinase	COG03642	Mn2+-dependent serine/threonine protein kinase	171185822	9e-55	216	Mn2+-dependent serine/threonine protein kinase	Thermoproteus neutrophilus V24Sta
TTX_1573	1383216	1383743	-3	#REF!	arCOG05564		S	Uncharacterized conserved protein		hypothetical protein	145591041	8e-27	123	hypothetical protein Pars_0805	Pyrobaculum arsenaticum DSM 13514
TTX_1574	1384017	1384343	-3	76	arCOG05579		S	Uncharacterized conserved protein		hypothetical protein	145592101	2e-14	81.6	hypothetical protein Pars_1900	Pyrobaculum arsenaticum DSM 13514
TTX_1575	1384419	1385327	-3	42	arCOG00932	-	R	Uncharacterized conserved protein related to pyruvate formate-lyase activating enzyme	COG02108	pyruvate formate-lyase activating enzyme family protein	126459577	3e-85	318	radical SAM domain-containing protein	Pyrobaculum calidifontis JCM 11548
TTX_1576	1385369	1385959	2	184	arCOG05578		S	Uncharacterized conserved protein		hypothetical protein	18313214	7e-58	226	hypothetical protein PAE2254	Pyrobaculum aerophilum str. IM2
TTX_1578	1386143	1386919	-2	0	arCOG05577		S	Uncharacterized conserved protein		Predicted NurA-like nuclease	145592106	3e-32	142	hypothetical protein Pars_1905	Pyrobaculum arsenaticum DSM 13514
TTX_1579	1386919	1387422	-1	-10	arCOG05576		S	Uncharacterized conserved protein		hypothetical protein	126459573	9e-37	155	hypothetical protein Pcal_0960	Pyrobaculum calidifontis JCM 11548
TTX_1580	1387412	1390252	-2	226	arCOG05575		L	Uncharacterized ATPase		Predicted ATPase/Helicase	145592108	0	820	hypothetical protein Pars_1907	Pyrobaculum arsenaticum DSM 13514
TTX_1581	1390478	1390951	2	205	arCOG00833	RimI	R	Acetyltransferase (GNAT) family	COG00456	N-terminal acetyltransferase	119872512	1e-46	188	ribosomal-protein-alanine acetyltransferase	Pyrobaculum islandicum DSM 4184
TTX_1583	1391156	1391704	2	13	arCOG05574		R	Predicted ATPase with C-terminal metal-binding cluster		Predicted ATPase with C-terminal metal-binding cluster	171185858	7e-27	123	hypothetical protein Tneu_1406	Thermoproteus neutrophilus V24Sta
TTX_1584	1391717	1392520	2	2	arCOG01150	-	R	Predicted ICC-like phosphoesterase	COG01407	ICC-like phosphoesterases	145592110	9e-68	260	metallophosphoesterase	Pyrobaculum arsenaticum DSM 13514
TTX_1585	1392522	1393835	-3	136	arCOG04127	-	R	Predicted GTPase or GTP-binding protein	COG01341	Predicted GTPase or GTP-binding protein	145592111	4e-139	498	hypothetical protein Pars_1914	Pyrobaculum arsenaticum DSM 13514
TTX_1586	1393971	1395002	3	-46	arCOG03013	PRI2	L	Eukaryotic-type DNA primase, large subunit	COG02219	DNA primase large subunit (priB)	145592114	5e-109	398	DNA primase large subunit	Pyrobaculum arsenaticum DSM 13514
TTX_1587	1394956	1395696	1	-35	arCOG04144	-	L	8-oxoguanine DNA glycosylase	COG04047	8-oxoguanine DNA glycosylase (AGOG)	171185852	2e-77	292	N-glycosylase/DNA lyase	Thermoproteus neutrophilus V24Sta
TTX_1588	1395661	1395957	-1	-16	arCOG07748		S	Uncharacterized conserved protein		hypothetical protein	307596285	7e-07	56.6	hypothetical protein Vdis_2183	Vulcanisaeta distributa DSM 14429
TTX_1589	1395941	1396297	-2	-13	arCOG04279	-	C	Swiveling domain associated with predicted aconitase	COG01786	Swiveling domain associated with predicted aconitase	145592116	2e-37	157	hypothetical protein Pars_1919	Pyrobaculum arsenaticum DSM 13514
TTX_1590	1396284	1397393	-3	-3	arCOG04278	-	R	Predicted aconitase	COG01679	Predicted aconitase	18313199	2e-133	479	hypothetical protein PAE2233	Pyrobaculum aerophilum str. IM2
TTX_1591	1397390	1398661	-2	137	arCOG01671	UbiD	H	3-polyprenyl-4-hydroxybenzoate decarboxylase or related decarboxylase	COG00043	decarboxylase	18313198	4e-165	585	hypothetical protein PAE2232	Pyrobaculum aerophilum str. IM2
TTX_1592	1398798	1399049	3	71	arCOG05581		S	Uncharacterized conserved protein		hypothetical protein	307595863	1e-32	142	hypothetical protein Vdis_1755	Vulcanisaeta distributa DSM 14429
TTX_1593	1399120	1399503	1	-3	arCOG01832	IbpA	O	Molecular chaperone (HSP20 family)	COG00071	small heat shock protein	119872403	2e-42	174	heat shock protein Hsp20	Pyrobaculum islandicum DSM 4184
TTX_1594	1399500	1400048	-3	-3	arCOG01701	SEN2	J	tRNA splicing endonuclease	COG01676	tRNA intron endonuclease (endA)	126460235	7e-72	273	tRNA-splicing endonuclease subunit alpha	Pyrobaculum calidifontis JCM 11548
TTX_1595	1400045	1400374	-2	24	arCOG04224		S	Uncharacterized conserved protein	COG08154	conserved hypothetical protein	126460234	4e-24	114	hypothetical protein Pcal_1629	Pyrobaculum calidifontis JCM 11548
TTX_1596	1400398	1402158	-1	231	arCOG00405	GRS1	J	Glycyl-tRNA synthetase (class II)	COG00423	glycyl-tRNA synthetase	119872407	0	893	glycyl-tRNA synthetase	Pyrobaculum islandicum DSM 4184
TTX_1597	1402389	1403039	3	-3	arCOG01700	SpeB	E	Arginase family enzyme	COG00010	agmatinase	171185883	8e-72	273	arginase/agmatinase/formiminoglutamase	Thermoproteus neutrophilus V24Sta
TTX_1598	1403036	1403209	-2	56	arCOG04341	RPC10	K	DNA-directed RNA polymerase, subunit RPC10 (contains C4-type Zn-finger)	COG01996	DNA-directed RNA polymerase subunit P (rpoP)	126460229	2e-19	98.6	DNA-directed RNA polymerase subunit P	Pyrobaculum calidifontis JCM 11548
TTX_1599	1403265	1403765	-3	#REF!	arCOG00972	NadR	H	Nicotinamide mononucleotide adenylyltransferase	COG01056	nicotinamide-nucleotide adenylyltransferase	126460230	5e-54	213	cytidyltransferase-like protein	Pyrobaculum calidifontis JCM 11548
TTX_1600	1404021	1404419	-3	241	arCOG00631	-	R	CBS domain	COG00517	conserved protein with CBS domain	119871771	3e-28	127	signal-transduction protein	Pyrobaculum islandicum DSM 4184
TTX_1601	1404660	1405091	-3	41	arCOG03164	-	L	Predicted site-specific integrase-resolvase	COG02452	Predicted site-specific integrase-resolvase	254173669	2e-06	55.1	DNA invertase	Thermococcus sp. AM4
TTX_1602	1405132	1407024	-1	78	arCOG00012	PotE	E	Amino acid transporter	COG00531	amino acid transporter	146304220	0	652	amino acid permease-associated region	Metallosphaera sedula DSM 5348
TTX_1603	1407102	1407824	3	35	arCOG01571	MscS	M	Small-conductance mechanosensitive channel		Mechanosensitive ion channel	126458937	2e-44	182	potassium transport membrane protein	Pyrobaculum calidifontis JCM 11548
TTX_1604	1407859	1408473	-1	57	arCOG01957	TrkA	P	K+ transport system, NAD-binding component	COG00569	Trk system potassium uptake protein	126458938	2e-50	202	TrkA domain-containing protein	Pyrobaculum calidifontis JCM 11548
TTX_1605	1408530	1409681	-3	538	arCOG07345	HtpX	O	Zn-dependent protease with chaperone function		Membrane-associated Zn-dependent protease	15921242	5e-21	106	hypothetical protein ST0996	Sulfolobus tokodaii str. 7
TTX_1607	1410219	1410779	3	-3	arCOG05626		L	Pyrimidine dimer DNA glycosylase, T4 endoV family	COG14924	Pyrimidine dimer DNA glycosylase, T4 endoV family	126459961	9e-75	282	hypothetical protein Pcal_1351	Pyrobaculum calidifontis JCM 11548
TTX_1608	1410776	1411273	-2	26	arCOG00458	-	R	Predicted Zn-dependent protease	COG01913	Zn-dependent protease	307595149	9e-42	172	peptidase zinc-dependent	Vulcanisaeta distributa DSM 14429
TTX_1609	1411299	1411994	3	-3	arCOG00701	UgpQ	C	Glycerophosphoryl diester phosphodiesterase	COG00584	glycerophosphoryl diester phosphodiesterase	126459323	1e-63	246	glycerophosphoryl diester phosphodiesterase	Pyrobaculum calidifontis JCM 11548
TTX_1610	1411991	1412431	-2	13	arCOG00532	MobB	H	Molybdopterin-guanine dinucleotide biosynthesis protein	COG01763	molybdopterin-guanine dinucleotide biosynthesis protein B	119873203	2e-30	135	molybdopterin-guanine dinucleotide biosynthesis protein B	Pyrobaculum islandicum DSM 4184
TTX_1611	1412444	1413676	-2	30	arCOG00216	MoeA	H	Molybdopterin biosynthesis enzyme	COG00303	molybdenum cofactor biosynthesis protein	171186124	8e-155	550	MoeA domain-containing protein	Thermoproteus neutrophilus V24Sta
TTX_1612	1413706	1414413	-1	23	arCOG00078	NOP1	J	Fibrillarin-like rRNA methylase	COG01889	fibrillarin-like pre-rRNA processing protein (flpA)	126459720	1e-113	412	fibrillarin	Pyrobaculum calidifontis JCM 11548
TTX_1613	1414436	1415707	-2	176	arCOG01923	SIK1	J	Protein implicated in ribosomal biogenesis, Nop56p homolog	COG01498	nop-family pre-rRNA processing protein	145591590	2e-163	579	Pre-mRNA processing ribonucleoprotein, binding region	Pyrobaculum arsenaticum DSM 13514
TTX_1614	1415883	1417715	-3	30	arCOG01719	GatE	J	Archaeal Glu-tRNAGln amidotransferase subunit E (contains GAD domain)	COG02511	glutamyl-tRNA(Gln) amidotransferase subunit E	119871917	0	895	glutamyl-tRNA(Gln) amidotransferase subunit E	Pyrobaculum islandicum DSM 4184
TTX_1615	1417745	1418440	2	-3	arCOG04131	KsgA	J	Dimethyladenosine transferase (rRNA methylation)	COG00030	dimethyladenosine transferase	18313918	2e-78	295	dimethyladenosine transferase	Pyrobaculum aerophilum str. IM2
TTX_1616	1418437	1419279	1	-54	arCOG00501	ElaC	R	Metal-dependent hydrolase of the beta-lactamase superfamily	COG01234	Ribonuclease Z (rnz)	126459716	5e-106	387	RNAse Z	Pyrobaculum calidifontis JCM 11548
TTX_1617	1419225	1419686	-3	-3	arCOG03773	SmtA	QR	SAM-dependent methyltransferase	COG00500	SAM-dependent methyltransferase	18314017	2e-18	95.1	hypothetical protein PAE3361	Pyrobaculum aerophilum str. IM2
TTX_1618	1419683	1420771	-2	101	arCOG01886	TyrS	J	Tyrosyl-tRNA synthetase	COG00162	tyrosyl-tRNA synthetase	126460665	2e-171	605	tyrosyl-tRNA synthetase	Pyrobaculum calidifontis JCM 11548
TTX_1619	1420872	1421303	3	0	arCOG04171	-	S	Uncharacterized protein conserved in archaea	COG02090	conserved hypothetical protein	126460664	1e-35	152	hypothetical protein Pcal_2061	Pyrobaculum calidifontis JCM 11548
TTX_1620	1421303	1421977	2	-7	arCOG01882	SEC59	I	Dolichol kinase	COG00170	dolichol kinase	126460663	3e-48	195	phosphatidate cytidylyltransferase	Pyrobaculum calidifontis JCM 11548
TTX_1621	1421970	1422308	-3	-3	arCOG00721	-	V	Predicted nucleic acid-binding protein, consists of a PIN domain and a Zn-ribbon module	COG01439	PIN domain and a Zn-ribbon module	171186371	1e-29	132	PilT domain-containing protein	Thermoproteus neutrophilus V24Sta
TTX_1622	1422305	1423126	-2	#REF!	arCOG01348	nadF	H	NAD kinase	COG00061	inorganic polyphosphate/ATP-NAD kinase (ppnK)	18312053	3e-59	232	hypothetical protein PAE0624	Pyrobaculum aerophilum str. IM2
TTX_1623	1423359	1423859	-3	18	arCOG04290	-	R	PIN-domain and Zn ribbon	COG01656	PIN-domain and Zn ribbon	126460384	6e-42	173	hypothetical protein Pcal_1779	Pyrobaculum calidifontis JCM 11548
TTX_1624	1423877	1425751	-2	17	arCOG01695	-	K	Predicted RNA-binding protein homologous to eukaryotic snRNP	COG01293	Predicted RNA-binding protein homologous to eukaryotic snRNP	145591891	1e-176	624	hypothetical protein Pars_1690	Pyrobaculum arsenaticum DSM 13514
TTX_1625	1425768	1426601	-3	40	arCOG01894	Nfo	L	Endonuclease IV	COG00648	Endonuclease IV	119872024	2e-104	382	xylose isomerase domain-containing protein	Pyrobaculum islandicum DSM 4184
TTX_1626	1426641	1427888	3	59	arCOG04252	-	J	tRNA pseudouridine synthase D	COG00585	Probable tRNA pseudouridine synthase D (truD)	145591885	1e-107	394	pseudouridylate synthase	Pyrobaculum arsenaticum DSM 13514
TTX_1627	1427947	1428747	1	91	arCOG02451	NapF	C	Ferredoxin fused to a conserved domain of DUF362 family	COG02006	conserved hypothetical protein	18313849	4e-96	354	hypothetical protein PAE3135	Pyrobaculum aerophilum str. IM2
TTX_1628	1428838	1429284	1	6	arCOG04095	RplN	J	Ribosomal protein L14	COG00093	50S ribosomal protein L14	171186046	1e-67	258	50S ribosomal protein L14P	Thermoproteus neutrophilus V24Sta
TTX_1629	1429290	1430600	3	126	arCOG04137	SAM1	H	S-adenosylhomocysteine hydrolase	COG00499	S-adenosylhomocysteine hydrolase (ahcY)	18313853	0	706	S-adenosyl-L-homocysteine hydrolase	Pyrobaculum aerophilum str. IM2
TTX_1630	1430726	1431073	-2	-9	arCOG05665		S	Uncharacterized conserved protein		hypothetical protein	18313852	2e-19	98.2	hypothetical protein PAE3138	Pyrobaculum aerophilum str. IM2
TTX_1631	1431064	1431363	-1	163	arCOG05664		S	Uncharacterized conserved protein		hypothetical protein	307594206	0.002	45.1	hypothetical protein Vdis_0057	Vulcanisaeta distributa DSM 14429
TTX_1632	1431526	1432185	1	-13	arCOG04250	-	R	Solo B3/4 domain (OB-fold DNA/RNA-binding) of Phe-aaRS-beta	COG03382	DNA/RNA-binding protein, Phe-aaRS-beta B3/4 domain, OB-fold	18313857	2e-67	258	hypothetical protein PAE3145	Pyrobaculum aerophilum str. IM2
TTX_1633	1432172	1433494	-2	65	arCOG01229	-	R	Predicted GTPase	COG02403	Predicted GTPase	126460396	5e-175	618	hypothetical protein Pcal_1791	Pyrobaculum calidifontis JCM 11548
TTX_1634	1433559	1434161	3	-59	arCOG05666	-	S	Calcineurin-like phosphoesterase		Calcineurin superfamily phosphohydrolase	171186054	2e-62	242	hypothetical protein Tneu_1604	Thermoproteus neutrophilus V24Sta
TTX_1635	1434102	1434572	-3	170	arCOG05667		S	Uncharacterized conserved protein		conserved hypothetical protein	145591874	4e-29	130	hypothetical protein Pars_1673	Pyrobaculum arsenaticum DSM 13514
TTX_1636	1434742	1437279	1	36	arCOG04276	NrdA	F	Ribonucleotide reductase, alpha subunit	COG00209	ribonucleoside-diphosphate reductase alpha chain	119872039	0	1541	ribonucleoside-diphosphate reductase, adenosylcobalamin-dependent	Pyrobaculum islandicum DSM 4184
TTX_1637	1437315	1437797	3	29	arCOG05668		S	Uncharacterized conserved protein		hypothetical protein	18313864	4e-33	144	hypothetical protein PAE3156	Pyrobaculum aerophilum str. IM2
TTX_1638	1437826	1438098	1	140	arCOG05669		S	Uncharacterized conserved protein		hypothetical protein	171186060	5e-10	67	hypothetical protein Tneu_1610	Thermoproteus neutrophilus V24Sta
TTX_1640	1438238	1439527	2	78	arCOG00403	SerS	J	Seryl-tRNA synthetase	COG00172	seryl-tRNA synthetase	18313866	0	703	seryl-tRNA synthetase	Pyrobaculum aerophilum str. IM2
TTX_1641	1439605	1440114	1	-3	arCOG05670		S	Uncharacterized conserved protein		hypothetical protein	126460408	9e-33	142	hypothetical protein Pcal_1803	Pyrobaculum calidifontis JCM 11548
TTX_1642	1440111	1440770	3	464	arCOG00858	PyrH	F	Uridylate kinase	COG00528	uridylate kinase	126460409	6e-60	234	uridylate kinase	Pyrobaculum calidifontis JCM 11548
TTX_1645	1441234	1441710	1	-3	arCOG05671	CsgD	K	Transcriptional regulator LuxR family	COG02771	response regulator, luxR family	171186065	3e-17	91.3	LuxR family transcriptional regulator	Thermoproteus neutrophilus V24Sta
TTX_1646	1441707	1442825	-3	6	arCOG00357	-	J	Predicted GTPase, probable translation factor	COG00012	GTP-binding protein	18313871	5e-153	544	translation-associated GTPase	Pyrobaculum aerophilum str. IM2
TTX_1647	1442831	1444246	2	13						membrane protein	119872048	0.003	47.8	hypothetical protein Pisl_0534	Pyrobaculum islandicum DSM 4184
TTX_1648	1444259	1446196	2	0	arCOG00602	-	R	CBS domain containing protein	COG00517	Multiple CBS domains containing protein	171186068	2e-166	590	signal transduction protein	Thermoproteus neutrophilus V24Sta
TTX_1649	1446196	1446534	1	59						hypothetical protein
TTX_1650	1446593	1447015	2	1	arCOG04240	RpsK	J	Ribosomal protein S11	COG00100	30S ribosomal protein S11	119872054	4e-66	253	30S ribosomal protein S11P	Pyrobaculum islandicum DSM 4184
TTX_1651	1447016	1447330	2	149	arCOG05673		S	Uncharacterized conserved protein		hypothetical protein	171186074	3e-13	77.8	hypothetical protein Tneu_1624	Thermoproteus neutrophilus V24Sta
TTX_1652	1447479	1448528	3	-40	arCOG00352	-	R	Predicted GTPase	COG01084	NOG1 GTP-binding protein	18314205	5e-100	368	hypothetical protein PAE3626	Pyrobaculum aerophilum str. IM2
TTX_1653	1448488	1449573	-1	18	arCOG04125	RCL1	J	RNA 3'-terminal phosphate cyclase	COG00430	RCL1 RNA-3'-phosphate cyclase	119872265	6e-111	404	RNA 3'-terminal-phosphate cyclase	Pyrobaculum islandicum DSM 4184
TTX_1654	1449591	1450985	3	-3	arCOG01340	-	C	Acyl-CoA synthetase (NDP forming)	COG01042	Acyl-CoA synthetase (NDP forming)	119871805	1e-136	490	CoA-binding domain-containing protein	Pyrobaculum islandicum DSM 4184
TTX_1655	1450982	1451758	2	-12	arCOG04309	-	S	Uncharacterized conserved protein	COG01912	conserved hypothetical protein	18314206	5e-86	321	hypothetical protein PAE3627	Pyrobaculum aerophilum str. IM2
TTX_1656	1451746	1451937	-1	22	arCOG05420		S	Uncharacterized conserved protein		hypothetical protein	145591386	9e-08	59.7	hypothetical protein Pars_1165	Pyrobaculum arsenaticum DSM 13514
TTX_1657	1451959	1452618	-1	94	arCOG02641	-	P	Phosphate transport regulator (distant homolog of PhoU)	COG01392	Phosphate transport regulator PhoU family protein	119872057	4e-56	221	hypothetical protein Pisl_0543	Pyrobaculum islandicum DSM 4184
TTX_1658	1452712	1453839	1	19	arCOG00946	PflA	O	Pyruvate-formate lyase-activating enzyme	COG01180	pyruvate formate-lyase activating enzyme	126460420	1e-167	593	radical SAM domain-containing protein	Pyrobaculum calidifontis JCM 11548
TTX_1659	1453858	1454472	1	-3	arCOG00970	PRE1	O	20S proteasome, alpha and beta subunit	COG00638	proteasome, beta subunit (psmB2)	171185380	9e-80	299	proteasome endopeptidase complex	Thermoproteus neutrophilus V24Sta
TTX_1660	1454469	1455131	-3	-22	arCOG00929	Nfi	L	Deoxyinosine 3'endonuclease (endonuclease V)	COG01515	endonuclease V	159041809	3e-59	231	deoxyribonuclease V	Caldivirga maquilingensis IC-167
TTX_1661	1455109	1455798	-1	65	arCOG01222;arCOG01224	TagD	MI	Cytidylyltransferase fused to conserved domain of DUF357 family	COG00615,COG01849	glycerol-3-phosphate cytidylyltransferase fused to domain of immunoglobulin/albumin-binding fold of DUF357 family	307595130	6e-61	237	cytidyltransferase-related domain-containing protein	Vulcanisaeta distributa DSM 14429
TTX_1662	1455863	1456057	2	-13						hypothetical protein	307595821	7e-05	50.1	hypothetical protein Vdis_1713	Vulcanisaeta distributa DSM 14429
TTX_1663	1456044	1456469	-3	72	arCOG04477	-	S	Uncharacterized protein conserved in archaea	COG01860	conserved hypothetical protein	145592530	1e-48	195	hypothetical protein Pars_2336	Pyrobaculum arsenaticum DSM 13514
TTX_1664	1456541	1457473	2	-3	arCOG01181	-	T	RIO-like serine/threonine protein kinase fused to N-terminal HTH domain	COG00478	RIO-like serine/threonine protein kinase fused to N-terminal HTH domain	119872203	2e-77	293	protein of unknown function RIO1	Pyrobaculum islandicum DSM 4184
TTX_1665	1457470	1459236	1	-8	arCOG04219	-	R	Possible nuclease of RNase H fold, RuvC/YqgF family	COG02433	nuclease of RNase H fold, RuvC/YqgF family	145592528	1e-167	594	hypothetical protein Pars_2334	Pyrobaculum arsenaticum DSM 13514
TTX_1666	1459228	1460439	-1	-3	arCOG01678	MetK	E	Archaeal S-adenosylmethionine synthetase	COG01812	S-adenosylmethionine synthetase (maT)	18312097	2e-168	595	S-adenosylmethionine synthetase	Pyrobaculum aerophilum str. IM2
TTX_1667	1460436	1460696	-3	45	arCOG00998	LSM1	K	Small nuclear ribonucleoprotein (snRNP) homolog	COG01958	LSM6 homolog, U6 small nuclear RNA associated (S. cerevisiae)	171186416	6e-26	120	like-Sm ribonucleoprotein core	Thermoproteus neutrophilus V24Sta
TTX_1668	1460741	1460938	-2	4	arCOG04244	RPB10	K	DNA-directed RNA polymerase, subunit N (RpoN/RPB10)	COG01644	DNA-directed RNA polymerase subunit N (rpoN)	18312095	3e-23	111	DNA-directed RNA polymerase subunit N	Pyrobaculum aerophilum str. IM2
TTX_1669	1460942	1461448	-2	-51	arCOG04243	RpsI	J	Ribosomal protein S9	COG00103	30S ribosomal protein S9	119872208	1e-60	235	30S ribosomal protein S9P	Pyrobaculum islandicum DSM 4184
TTX_1670	1461397	1461921	-1	-3	arCOG04242	RplM	J	Ribosomal protein L13	COG00102	50S ribosomal protein L13	145592523	4e-52	207	ribosomal protein L13	Pyrobaculum arsenaticum DSM 13514
TTX_1671	1461918	1462286	-3	23	arCOG00780	RPL18A	J	Ribosomal protein L18E	COG01727	50S ribosomal protein L18e	119872210	7e-40	166	50S ribosomal protein L18e	Pyrobaculum islandicum DSM 4184
TTX_1672	1462309	1463154	-1	0	arCOG04241	RpoA	K	DNA-directed RNA polymerase subunit D	COG00202	DNA-directed RNA polymerase subunit D (rpoD)	119872211	5e-84	314	RNA polymerase, insert	Pyrobaculum islandicum DSM 4184
TTX_1673	1463154	1463597	-3	56	arCOG04255	RpsL	J	Ribosomal protein S12	COG00048	30S ribosomal protein S12	126460699	2e-69	264	30S ribosomal protein S12P	Pyrobaculum calidifontis JCM 11548
TTX_1674	1463653	1464087	-1	-7	arCOG01760	NusA	K	Transcription elongation factor	COG00195	nusA N utilization substance protein A	145592519	2e-62	241	transcription elongation factor NusA-like protein	Pyrobaculum arsenaticum DSM 13514
TTX_1675	1464080	1464394	-2	133	arCOG01752	RPL30	J	Ribosomal protein L30E	COG01911	50S ribosomal protein L30e	145592518	2e-32	141	ribosomal protein L7Ae/L30e/S12e/Gadd45	Pyrobaculum arsenaticum DSM 13514
TTX_1676	1464527	1465663	-2	0	arCOG04256	RpoC	K	DNA-directed RNA polymerase subunit A''	COG00086	DNA-directed RNA polymerase subunit A'' (rpoA2)	119872215	8e-152	540	DNA-directed RNA polymerase subunit A''	Pyrobaculum islandicum DSM 4184
TTX_1677	1465663	1468314	-1	62	arCOG04257	RpoC	K	DNA-directed RNA polymerase subunit A'	COG00086	DNA-directed RNA polymerase subunit A' (rpoA1)	126460695	0	1480	DNA-directed RNA polymerase subunit A'	Pyrobaculum calidifontis JCM 11548
TTX_1678	1468376	1471759	-2	0	arCOG01762	RpoB	K	DNA-directed RNA polymerase subunit B	COG00085	DNA-directed RNA polymerase subunit B (rpoB)	126460694	0	1940	DNA-directed RNA polymerase subunit B	Pyrobaculum calidifontis JCM 11548
TTX_1679	1471759	1472058	-1	-19	arCOG04258	RPB5	K	DNA-directed RNA polymerase, subunit H, RpoH/RPB5	COG02012	DNA-directed RNA polymerase, subunit H (rpoH)	171186404	1e-25	119	DNA-directed RNA polymerase subunit H	Thermoproteus neutrophilus V24Sta
TTX_1680	1472039	1473820	-2	-3	arCOG00868	NtpA	C	Archaeal/vacuolar-type H+-ATPase subunit A	COG01155	H+-transporting A1A0 ATPase subunit A	119872219	0	1000	V-type ATP synthase subunit A	Pyrobaculum islandicum DSM 4184
TTX_1681	1473817	1474377	-1	52	arCOG00869	NtpE	C	Archaeal/vacuolar-type H+-ATPase subunit E	COG01390	H+-transporting A1A0 ATP synthase subunit E	171186402	1e-41	172	H+transporting two-sector ATPase E subunit	Thermoproteus neutrophilus V24Sta
TTX_1682	1474429	1474719	-1	37	arCOG04102	NtpG	C	Archaeal/vacuolar-type H+-ATPase subunit F	COG01436	H+-transporting A1A0 ATP synthase subunit F, V-type	171186401	4e-26	120	vacuolar H+transporting two-sector ATPase F subunit	Thermoproteus neutrophilus V24Sta
TTX_1683	1474756	1475253	-1	-3	arCOG04106	CdsA	I	CDP-diglyceride synthetase	COG00575	CDP-diglyceride synthetase	126460689	2e-55	218	hypothetical protein Pcal_2086	Pyrobaculum calidifontis JCM 11548
TTX_1684	1475250	1475570	-3	57	arCOG05444		S	Zn finger protein		Zinc finger protein	18312079	1e-25	119	hypothetical protein PAE0659	Pyrobaculum aerophilum str. IM2
TTX_1685	1475627	1476085	2	-23	arCOG05443		S	Uncharacterized conserved protein		conserved hypothetical protein	171186398	2e-22	108	hypothetical protein Tneu_1956	Thermoproteus neutrophilus V24Sta
TTX_1686	1476062	1477645	-2	46	arCOG01357	-	C	Radical SAM superfamily enzyme	COG01032	Radical SAM superfamily enzyme	171186397	0	853	radical SAM domain-containing protein	Thermoproteus neutrophilus V24Sta
TTX_1687	1477691	1478323	2	-11	arCOG05442		S	Uncharacterized conserved protein		conserved hypothetical protein	18312076	8e-26	120	hypothetical protein PAE0655	Pyrobaculum aerophilum str. IM2
TTX_1688	1478312	1479460	-2	54	arCOG00415	RecA	L	RecA/RadA recombinase	COG00468	DNA repair protein	18312075	9e-151	537	DNA repair and recombination protein RadA	Pyrobaculum aerophilum str. IM2
TTX_1689	1479514	1480347	1	34	arCOG00033	TYW2	J	Wybutosine (yW) biosynthesis enzyme, methyltransferase	COG02520	Wybutosine (yW) biosynthesis enzyme, methyltransferase	119872228	9e-100	367	protein of unknown function Met10	Pyrobaculum islandicum DSM 4184
TTX_1690	1480381	1480851	-1	66	arCOG04123	-	S	Uncharacterized protein conserved in archaea	COG04755	conserved hypothetical protein	18312665	4e-56	220	hypothetical protein PAE1488	Pyrobaculum aerophilum str. IM2
TTX_1691	1480917	1482509	-3	-3	arCOG04351	-	S	Predicted membrane protein	COG03356	conserved membrane protein	126460681	1e-107	394	hypothetical protein Pcal_2078	Pyrobaculum calidifontis JCM 11548
TTX_1692	1482506	1483378	-2	87	arCOG05441		S	Uncharacterized conserved protein		conserved hypothetical protein	126460680	2e-56	223	hypothetical protein Pcal_2077	Pyrobaculum calidifontis JCM 11548
TTX_1693	1483465	1484082	-1	46	arCOG00905	-	L	Uracil-DNA glycosylase	COG01573	uracil DNA glycosylase	171186390	9e-57	223	phage SPO1 DNA polymerase-related protein	Thermoproteus neutrophilus V24Sta
TTX_1694	1484128	1484784	1	10	arCOG05440		S	Uncharacterized conserved protein		conserved hypothetical protein	126460678	2e-57	226	hypothetical protein Pcal_2075	Pyrobaculum calidifontis JCM 11548
TTX_1695	1484794	1485000	-1	-3	arCOG08093		S	Zn finger protein		Zn ribbon-containing protein	171186387	3e-13	77.8	hypothetical protein Tneu_1945	Thermoproteus neutrophilus V24Sta
TTX_1696	1484997	1485884	-3	58	arCOG01589	RimK	HJ	Glutathione synthase/glutaminyl transferase/alpha-L-glutamate ligase	COG00189	ribosomal protein S6 modification protein	171186386	9e-114	413	alpha-L-glutamate ligase	Thermoproteus neutrophilus V24Sta
TTX_1697	1485942	1486484	3	-13	arCOG05439		S	Uncharacterized conserved protein		conserved hypothetical protein	171186385	1e-52	209	hypothetical protein Tneu_1943	Thermoproteus neutrophilus V24Sta
TTX_1698	1486471	1487019	-1	0	arCOG05438		S	Uncharacterized conserved protein		hypothetical protein	145592494	6e-07	57.4	hypothetical protein Pars_2300	Pyrobaculum arsenaticum DSM 13514
TTX_1698a	1487019	1487186	-	59	arCOG_pre		S	Zn finger protein		Zn finger protein	307595842	1e-05	52.8	hypothetical protein Vdis_1734	Vulcanisaeta distributa DSM 14429
TTX_1700	1487245	1487661	1	36	arCOG05437		S	Uncharacterized conserved protein		conserved hypothetical protein	145592493	2e-43	178	hypothetical protein Pars_2299	Pyrobaculum arsenaticum DSM 13514
TTX_1701	1487697	1488410	3	-31	arCOG05625		S	Uncharacterized conserved protein		hypothetical protein	307595845	1e-05	53.9	hypothetical protein Vdis_1737	Vulcanisaeta distributa DSM 14429
TTX_1702	1488379	1488708	-1	-6	arCOG00393	-	K	Predicted membrane-associated trancriptional regulator	COG02512	Predicted membrane-associated trancriptional regulator	145592492	4e-18	94	transcriptional regulator, TrmB	Pyrobaculum arsenaticum DSM 13514
TTX_1703	1488702	1489196	-3	70	arCOG05436		S	Uncharacterized conserved protein		conserved hypothetical protein	171186381	9e-19	96.3	hypothetical protein Tneu_1939	Thermoproteus neutrophilus V24Sta
TTX_1704	1489266	1489637	3	20	arCOG00400	-	S	ASCH domain, predicted RNA-binding domain	COG02411	Predicted RNA -binding protein, PUA domain like fold	18312063	1e-31	138	hypothetical protein PAE0638	Pyrobaculum aerophilum str. IM2
TTX_1705	1489657	1490682	1	-7	arCOG01000	PepP	E	Xaa-Pro aminopeptidase	COG00006	Xaa-Pro dipeptidase (pepQ-2)	145592489	2e-107	392	Fis family transcriptional regulator	Pyrobaculum arsenaticum DSM 13514
TTX_1706	1490675	1491577	-2	-1	arCOG00054	-	R	Predicted archaeal methyltransferase	COG02521	Predicted methyltransferase	18312061	3e-102	375	hypothetical protein PAE0636	Pyrobaculum aerophilum str. IM2
TTX_1707	1491576	1491857	3	-16	arCOG05435		S	Uncharacterized conserved protein		conserved hypothetical protein	171186377	3e-19	97.8	hypothetical protein Tneu_1935	Thermoproteus neutrophilus V24Sta
TTX_1708	1491841	1493307	-1	-10	arCOG04430	-	R	HD superfamily phosphohydrolase	COG01078	HD superfamily phosphohydrolase	119872245	5e-143	511	metal dependent phosphohydrolase	Pyrobaculum islandicum DSM 4184
TTX_1709	1493297	1494394	2	128	arCOG00570	FixC	C	Dehydrogenase (flavoprotein)	COG00644	Dehydrogenase (flavoprotein)	126460666	9e-94	347	hypothetical protein Pcal_2063	Pyrobaculum calidifontis JCM 11548
TTX_1710	1494522	1495043	-3	72	arCOG01739	LepB	U	Signal peptidase I	COG00681	archaeal type I signal peptidase	126458857	8e-35	149	peptidase S26B, signal peptidase	Pyrobaculum calidifontis JCM 11548
TTX_1711	1495115	1496761	2	32	arCOG01257	GroL	O	Chaperonin GroEL (HSP60 family)	COG00459	Thermosome alpha subunit, chaperonin GroEL (thsA)	119872015	0	910	thermosome	Pyrobaculum islandicum DSM 4184
TTX_1712	1496793	1497131	3	-13	arCOG01268	RpoZ	K	DNA-directed RNA polymerase, subunit K/omega	COG01758	DNA-directed RNA polymerase subunit K (rpoK)	119872016	2e-29	131	DNA-directed RNA polymerase subunit K	Pyrobaculum islandicum DSM 4184
TTX_1713	1497118	1497297	-1	182						hypothetical protein
TTX_1714	1497479	1498207	-2	-13	arCOG01085	-	R	Predicted phosphate-binding enzyme, TIM-barrel fold	COG01646	phosphate-binding enzyme, PcrB family, TIM-barrel fold	119871957	3e-95	351	geranylgeranylglyceryl phosphate synthase-like protein	Pyrobaculum islandicum DSM 4184
TTX_1715	1498194	1498487	-3	9	arCOG04136	-	R	Uncharacterized Zn ribbon-containing protein	COG04888	Transcription elongation factor Elf1, Zn ribbon-containing protein	171186125	2e-27	124	protein of unknown function DUF701, zinc-binding putative	Thermoproteus neutrophilus V24Sta
TTX_1716	1498496	1498651	2	72						hypothetical protein
TTX_1717	1498723	1499514	1	-55	arCOG01349	SuhB	G	Archaeal fructose-1,6-bisphosphatase or related enzyme of inositol monophosphatase family	COG00483	fbpA/suhB fructose-1,6-bisphosphatase type IV / myo-inositol-1(or 4)-monophosphatase	18313791	6e-63	244	extragenic suppressor protein suhB-like protein	Pyrobaculum aerophilum str. IM2
TTX_1718	1499459	1499878	2	108	arCOG05658		S	SWIM Zn-finger		SWIM Zn-finger	119871962	7e-37	156	zinc finger SWIM domain-containing protein	Pyrobaculum islandicum DSM 4184
TTX_1719	1499986	1500438	-1	0	arCOG04234		S	Uncharacterized conserved protein	COG08611	conserved hypothetical protein	124027869	5e-42	173	hypothetical protein Hbut_0997	Hyperthermus butylicus DSM 5456
TTX_1720	1500438	1500608	-3	45	arCOG05604	SBH1	U	Preprotein translocase subunit Sec61beta	COG04023	Sec translocase beta subunit, Sec61beta	126458965	1e-10	68.9	preprotein translocase subunit SecG	Pyrobaculum calidifontis JCM 11548
TTX_1721	1500653	1501498	2	97	arCOG00893	-	R	Predicted metal-dependent hydrolase (urease superfamily)	COG01831	metal-dependent hydrolase, urease superfamily	126459027	2e-104	382	TatD-related deoxyribonuclease	Pyrobaculum calidifontis JCM 11548
TTX_1722	1501595	1502809	-2	27	arCOG00118	WecE	M	Predicted pyridoxal phosphate-dependent enzyme apparently involved in regulation of cell wall biogenesis	COG00399	Predicted pyridoxal phosphate-dependent enzyme	18313062	0	640	pleiotropic regulatory protein, conjectural	Pyrobaculum aerophilum str. IM2
TTX_1723	1502836	1503234	-1	48	arCOG01845	PaaD	R	Predicted metal-sulfur cluster biosynthetic enzyme	COG02151	metal-sulfur cluster biosynthetic enzyme, PaaD family	171185726	2e-50	201	hypothetical protein Tneu_1272	Thermoproteus neutrophilus V24Sta
TTX_1724	1503282	1503842	3	#REF!	arCOG02017	-	R	Conserved protein/domain typically associated with flavoprotein oxygenase, DIM6/NTAB family	COG01853	DIM6/NTAB family protein	119873334	2e-57	224	hypothetical protein Pisl_1850	Pyrobaculum islandicum DSM 4184
TTX_1725	1504108	1504794	-1	40	arCOG00040	-	R	Predicted phosphoribosyltransferase	COG02236	xanthine-guanine phosphoribosyltransferase (gptA-1 )	119871960	5e-81	304	phosphoribosyltransferase	Pyrobaculum islandicum DSM 4184
TTX_1726	1504834	1505874	-1	#REF!	arCOG05657		S	Uncharacterized conserved protein		conserved hypothetical protein	171186122	3e-87	325	hypothetical protein Tneu_1673	Thermoproteus neutrophilus V24Sta
TTX_1727	1506176	1506868	-2	44	arCOG00031	Apt	F	Adenine/guanine phosphoribosyltransferase or related PRPP-binding protein	COG00503	Adenine/guanine phosphoribosyltransferase related PRPP-binding enzyme	126458825	1e-65	253	adenine phosphoribosyltransferase	Pyrobaculum calidifontis JCM 11548
TTX_1728	1506912	1507493	3	-3	arCOG05554		S	Uncharacterized conserved protein		hypothetical protein	171185723	1e-12	76.6	hypothetical protein Tneu_1269	Thermoproteus neutrophilus V24Sta
TTX_1729	1507490	1508239	2	-17	arCOG00245	TyrA	E	Prephenate dehydrogenase	COG00287	Prephenate dehydrogenase	126459504	4e-64	248	prephenate dehydrogenase	Pyrobaculum calidifontis JCM 11548
TTX_1730	1508222	1508962	-2	125	arCOG00455	ProC	E	Pyrroline-5-carboxylate reductase	COG00345	pyrroline-5-carboxylate reductase	145592313	3e-65	252	NADP oxidoreductase, coenzyme F420-dependent	Pyrobaculum arsenaticum DSM 13514
TTX_1731	1509087	1510076	-3	62	arCOG01455	AdhP	R	Zn-dependent alcohol dehydrogenase	COG01064	alcohol dehydrogenase	18312970	1e-121	440	putative alcohol dehydrogenase	Pyrobaculum aerophilum str. IM2
TTX_1732	1510138	1510908	1	137	arCOG01981	SUA7	K	Transcription initiation factor TFIIIB, Brf1 subunit/Transcription initiation factor TFIIB	COG01405	transcription initiation factor IIB 4 (TFB-4)	315230585	7e-08	61.6	transcription initiation factor B	Thermococcus barophilus MP
TTX_1733	1511045	1512061	-2	110	arCOG04334	-	E	Aspartate/tyrosine/aromatic aminotransferase	COG00436	aspartate aminotransferase (aspC)	307595615	3e-92	342	class I/II aminotransferase	Vulcanisaeta distributa DSM 14429
TTX_1734	1512171	1512908	3	-14	arCOG04122	Mra1	S	Uncharacterized conserved protein	COG01756	conserved hypothetical protein	126460196	2e-69	265	ribosome biogenesis protein	Pyrobaculum calidifontis JCM 11548
TTX_1735	1512894	1513274	-3	42	arCOG05550		S	Uncharacterized conserved protein		conserved hypothetical protein	145592246	5e-37	156	hypothetical protein Pars_2050	Pyrobaculum arsenaticum DSM 13514
TTX_1736	1513316	1513909	2	-3	arCOG00910	-	J	Predicted RNA methylase	COG02263	Predicted RNA methylase	126458861	4e-41	171	methyltransferase	Pyrobaculum calidifontis JCM 11548
TTX_1737	1513906	1514175	-1	87	arCOG04111	RPB11	K	DNA-directed RNA polymerase, subunit L	COG01761	DNA-directed RNA polymerase, subunit L (rpoL)	126460195	4e-29	130	DNA-directed RNA polymerase, subunit L	Pyrobaculum calidifontis JCM 11548
TTX_1738	1514262	1514858	-3	-7	arCOG00908	-	S	Uncharacterized protein conserved in archaea	COG03286	conserved hypothetical protein	119873286	5e-35	150	hypothetical protein Pisl_1801	Pyrobaculum islandicum DSM 4184
TTX_1739	1514851	1515387	-1	134	arCOG00676	-	J	Predicted RNA-binding protein (consists of S1 domain and a Zn-ribbon domain)	COG01096	RNA-binding protein, S1 and Zn-ribbon domains	126460193	3e-42	174	hypothetical protein Pcal_1587	Pyrobaculum calidifontis JCM 11548
TTX_1740	1515521	1515772	-2	-3	arCOG04072	RplW	J	Ribosomal protein L23	COG00089	50S ribosomal protein L23	18313003	3e-25	117	50S ribosomal protein L23P	Pyrobaculum aerophilum str. IM2
TTX_1741	1515769	1516620	-1	32	arCOG04071	RplD	J	Ribosomal protein L4	COG00088	50S ribosomal protein L4e	18313002	2e-109	399	50S ribosomal protein L4P	Pyrobaculum aerophilum str. IM2
TTX_1742	1516652	1517671	-2	73	arCOG04070	RplC	J	Ribosomal protein L3	COG00087	50S ribosomal protein L3	126460189	2e-141	506	50S ribosomal protein L3P	Pyrobaculum calidifontis JCM 11548
TTX_1743	1517744	1518055	2	-3	arCOG00317	-	S	Uncharacterized protein conserved in archaea	COG04847	conserved hypothetical protein	126459531	2e-21	105	hypothetical protein Pcal_0918	Pyrobaculum calidifontis JCM 11548
TTX_1744	1518052	1519758	-1	27	arCOG02948	AmyA	G	Glycosidase	COG00366	glycosidase	18311863	1e-108	398	hypothetical protein PAE0318	Pyrobaculum aerophilum str. IM2
TTX_1745	1519785	1521896	3	-7	arCOG03663	-	G	Alpha-glucosidase, family 31 of glycosyl hydrolase	COG01501	alpha-glucosidase	119873279	0	738	Alpha-glucosidase	Pyrobaculum islandicum DSM 4184
TTX_1746	1521889	1522707	-1	-3	arCOG01025	-	EH	Archaeal shikimate kinase	COG01685	shikimate kinase (thrB-2)	126459528	3e-83	312	shikimate kinase	Pyrobaculum calidifontis JCM 11548
TTX_1747	1522704	1523885	-3	-62	arCOG04133	AroC	E	Chorismate synthase	COG00082	chorismate synthase	126459493	2e-162	576	chorismate synthase	Pyrobaculum calidifontis JCM 11548
TTX_1748	1523823	1524623	3	-18	arCOG01033	AroE	E	Shikimate 5-dehydrogenase	COG00169	shikimate 5-dehydrogenase	126459494	3e-88	328	shikimate dehydrogenase	Pyrobaculum calidifontis JCM 11548
TTX_1749	1524605	1525498	-2	86	arCOG02097	AroD	E	3-dehydroquinate dehydratase	COG00710,COG01605	3-dehydroquinate dehydratase	171185274	1e-78	296	3-dehydroquinate dehydratase, type I	Thermoproteus neutrophilus V24Sta
TTX_1750	1525584	1526585	-3	24	arCOG05549	-	E	Aspartate/tyrosine/aromatic aminotransferase	COG00436	aspartate aminotransferase	18312996	4e-114	415	aspartate aminotransferase (aspC), conjectural	Pyrobaculum aerophilum str. IM2
TTX_1751	1526609	1527823	-2	-12	arCOG04134	AroA	E	5-enolpyruvylshikimate-3-phosphate synthase	COG00128	3-phosphoshikimate 1-carboxyvinyltransferase	18312972	9e-111	404	3-phosphoshikimate 1-carboxyvinyltransferase (aroA)	Pyrobaculum aerophilum str. IM2
TTX_1752	1527811	1528839	-1	-3	arCOG00983	AroB	E	3-dehydroquinate synthetase	COG00337	3-dehydroquinate synthase	126459509	2e-104	382	3-dehydroquinate synthase	Pyrobaculum calidifontis JCM 11548
TTX_1753	1528836	1529774	-3	0	arCOG01051	-	G	Transketolase, C-terminal subunit	COG03958	transketolase C-terminal section	126459508	4e-133	478	transketolase subunit B	Pyrobaculum calidifontis JCM 11548
TTX_1754	1529774	1530526	-2	520	arCOG01053	-	G	Transketolase, N-terminal subunit	COG03959	transketolase N-terminal section	18312975	3e-95	351	transketolase (N terminal section)	Pyrobaculum aerophilum str. IM2
TTX_1755	1531046	1532002	-2	151	arCOG01886	TyrS	J	Tyrosyl-tRNA synthetase	COG00162	tyrosyl-tRNA synthetase	126459506	2e-125	452	tyrosyl-tRNA synthetase	Pyrobaculum calidifontis JCM 11548
TTX_1756	1532153	1533139	2	4	arCOG01049	AroA	E	3-deoxy-D-arabino-heptulosonate 7-phosphate (DAHP) synthase	COG02876	phospho-2-dehydro-3-deoxyheptonate aldolase	161485621	4e-144	514	3-deoxy-7-phosphoheptulonate synthase	Pyrobaculum aerophilum str. IM2
TTX_1757	1533143	1534090	-2	-3	arCOG01599	PorB	C	Pyruvate:ferredoxin oxidoreductase or related 2-oxoacid:ferredoxin oxidoreductase, beta subunit	COG01013	2-oxoacid ferredoxin oxidoreductase, beta subunit	126458733	3e-137	491	2-oxoglutarate ferredoxin oxidoreductase subunit beta	Pyrobaculum calidifontis JCM 11548
TTX_1758	1534087	1535994	-1	246	arCOG01606	PorA	C	Pyruvate:ferredoxin oxidoreductase or related 2-oxoacid:ferredoxin oxidoreductase, alpha subunit and gamma	COG01014,COG00674	2-oxoacid ferredoxin oxidoreductase, gamma-alpha subunit	18312292	0	823	2-oxoacid ferredoxin oxidoreductase alpha subunit	Pyrobaculum aerophilum str. IM2
TTX_1759	1536240	1536797	-3	87	arCOG03176	-	S	Predicted membrane protein	COG01584	conserved hypothetical protein	146304118	4e-57	224	GPR1/FUN34/yaaH family protein	Metallosphaera sedula DSM 5348
TTX_1760	1536884	1538890	-2	225	arCOG04201	Acs	I	Acyl-coenzyme A synthetase/AMP-(fatty) acid ligase	COG00365	acetyl-CoA synthetase 2	126459003	0	1204	acetyl-CoA synthetase	Pyrobaculum calidifontis JCM 11548
TTX_1762	1539115	1540317	-1	303	arCOG04180	-	G	Archaeal fructose 1,6-bisphosphatase	COG01980	archaeal-type fructose 1,6-bisphosphatase	126458737	0	686	D-fructose 1,6-bisphosphatase	Pyrobaculum calidifontis JCM 11548
TTX_1763	1540620	1541096	3	-7	arCOG05477	WecD	KR	Acetyltransferase (GNAT) family	COG00454	Acetyltransferase, GNAT family	126458738	2e-28	128	GCN5-related N-acetyltransferase	Pyrobaculum calidifontis JCM 11548
TTX_1764	1541089	1541697	-1	108	arCOG04406	FumA	C	Tartrate dehydratase beta subunit/Fumarate hydratase class I, C-terminal domain	COG01838	fumarate hydratase class I, C-terminal domain / tartrate dehydratase beta subunit (fumB/ttdB)	126459672	1e-86	322	fumarase beta subunit	Pyrobaculum calidifontis JCM 11548
TTX_1765	1541805	1542674	3	-3	arCOG04407	TtdA	C	Tartrate dehydratase alpha subunit/Fumarate hydratase class I, N-terminal domain	COG01951	fumarate hydratase class I, N-terminal domain / tartrate dehydratase alpha subunit (fumA/ttdA)	171185788	3e-123	445	tartrate/fumarate subfamily Fe-S type hydro-lyase alpha subunit	Thermoproteus neutrophilus V24Sta
TTX_1766	1542671	1542916	-2	-22	arCOG01009/3	-	K	Predicted transcriptional regulators containing the CopG/Arc/MetJ DNA-binding domain	COG00864	DNA-binding domain (CopG/MetJ)
TTX_1767	1542894	1543196	-3	28	arCOG00536	MoaD	H	Molybdopterin converting factor, small subunit	COG01977	molybdopterin converting factor, small subunit	126459675	5e-26	120	MoaD family protein	Pyrobaculum calidifontis JCM 11548
TTX_1768	1543224	1545068	-3	52	arCOG00706	-	C	Aldehyde:ferredoxin oxidoreductase	COG02414	aldehyde ferredoxin oxidoreductase 3	119872251	0	991	aldehyde ferredoxin oxidoreductase	Pyrobaculum islandicum DSM 4184
TTX_1769	1545120	1545404	-3	41	arCOG00536	MoaD	H	Molybdopterin converting factor, small subunit	COG01977	molybdopterin converting factor, small subunit	126458782	4e-21	103	thiamineS protein	Pyrobaculum calidifontis JCM 11548
TTX_1770	1545445	1546449	1	-3	arCOG04465	IlvC	EH	Ketol-acid reductoisomerase	COG00059	ketol-acid reductoisomerase	307595856	7e-55	218	ketol-acid reductoisomerase	Vulcanisaeta distributa DSM 14429
TTX_1771	1546446	1546820	-3	33	arCOG02172	-	H	6-pyruvoyl-tetrahydropterin synthase	COG00720	6-pyruvoyl-tetrahydropterin synthase	171185792	1e-29	132	hypothetical protein Tneu_1339	Thermoproteus neutrophilus V24Sta
TTX_1772	1546853	1547749	2	30	arCOG04155		S	HhH-GPD superfamily base excision DNA repair protein	COG00177	Predicted EndoIII-related endonuclease	126459677	2e-113	412	iron-sulfur cluster loop containing protein	Pyrobaculum calidifontis JCM 11548
TTX_1773	1547779	1548216	1	2	arCOG05418		S	Uncharacterized conserved protein		hypothetical protein	171185473	9e-21	102	hypothetical protein Tneu_1014	Thermoproteus neutrophilus V24Sta
TTX_1774	1548218	1549171	2	46	arCOG04321	-	S	Uncharacterized conserved protein	COG02848	conserved hypothetical protein	145591058	3e-88	329	hypothetical protein Pars_0822	Pyrobaculum arsenaticum DSM 13514
TTX_1775	1549217	1550026	2	325	arCOG04233	FepB	P	ABC-type Fe3+-hydroxamate transport system, periplasmic component	COG00614	ABC-type transport system, periplasmic component	159041331	1e-68	263	periplasmic binding protein	Caldivirga maquilingensis IC-167
TTX_1776	1550351	1550605	2	119	arCOG07437		R	Transposase related protein		Transposase related protein	171186154	5e-11	70.5	transposase IS605 OrfB	Thermoproteus neutrophilus V24Sta
TTX_1777	1550724	1552112	3	-3	arCOG00252	WecC	M	UDP-N-acetyl-D-mannosaminuronate dehydrogenase	COG00677	UDP-N-acetyl-D-mannosaminuronic acid dehydrogenase	171185981	2e-177	625	nucleotide sugar dehydrogenase	Thermoproteus neutrophilus V24Sta
TTX_1778	1552109	1552954	-2	-3	arCOG00160	MalG	G	ABC-type maltose transport system, permease component	COG03833	maltose transport system permease protein (malD)	70606933	3e-111	405	sugar transport system permease protein	Sulfolobus acidocaldarius DSM 639
TTX_1779	1552951	1553826	-1	9	arCOG00157	UgpA	G	ABC-type sugar transport system, permease component	COG01175	sugar transport protein (malF)	307596104	6e-111	404	binding-protein-dependent transport systems inner membrane component	Vulcanisaeta distributa DSM 14429
TTX_1780	1553835	1555346	-3	109	arCOG00154	MalE	G	Maltose-binding periplasmic protein	COG02182	maltose transport system substrate-binding protein (malE)	70606935	4e-154	548	sugar-binding periplasmic protein	Sulfolobus acidocaldarius DSM 639
TTX_1781	1555455	1557524	3	-37	arCOG03284	-	G	Glycosyl hydrolase family 57	COG01449	Alpha-amylase/alpha-mannosidase	307596102	0	645	glycoside hydrolase family 57	Vulcanisaeta distributa DSM 14429
TTX_1782	1557487	1558044	-1	8	arCOG01603	PorG	C	Pyruvate:ferredoxin oxidoreductase or related 2-oxoacid:ferredoxin oxidoreductase, gamma subunit	COG01014	2-oxoacid ferredoxin oxidoreductase, gamma subunit	171185980	3e-60	234	pyruvate/ketoisovalerate oxidoreductase, gamma subunit	Thermoproteus neutrophilus V24Sta
TTX_1783	1558052	1558249	2	23						hypothetical protein
TTX_1784	1558272	1558535	3	-3	arCOG01605	-	C	Pyruvate:ferredoxin oxidoreductase or related 2-oxoacid:ferredoxin oxidoreductase, delta subunit	COG01144	2-oxoacid ferredoxin oxidoreductase, delta subunit	126460373	7e-34	146	pyruvate ferredoxin/flavodoxin oxidoreductase, delta subunit	Pyrobaculum calidifontis JCM 11548
TTX_1785	1558532	1559683	2	-3	arCOG01608	PorA	C	Pyruvate:ferredoxin oxidoreductase or related 2-oxoacid:ferredoxin oxidoreductase, alpha subunit	COG00674	2-oxoacid ferredoxin oxidoreductase, alpha subunit	126460374	1e-153	546	pyruvate flavodoxin/ferredoxin oxidoreductase domain-containing protein	Pyrobaculum calidifontis JCM 11548
TTX_1786	1559680	1560603	1	395	arCOG01601	PorB	C	Pyruvate:ferredoxin oxidoreductase or related 2-oxoacid:ferredoxin oxidoreductase, beta subunit	COG01013	2-oxoacid ferredoxin oxidoreductase, beta subunit	145591906	2e-134	482	2-ketoisovalerate ferredoxin oxidoreductase subunit beta	Pyrobaculum arsenaticum DSM 13514
TTX_1787	1560998	1562566	-2	22	arCOG01252	PutA	CH	Lactaldehyde dehydrogenase, NAD-dependent aldehyde dehydrogenase	COG01012	1-pyrroline-5-carboxylate dehydrogenase	302348542	3e-151	539	NAD-dependent aldehyde dehydrogenase	Acidilobus saccharovorans 345-15
TTX_1788	1562588	1562743	-2	181						hypothetical protein
TTX_1789	1562924	1563070	-2	93						hypothetical protein
TTX_1790	1563163	1563516	-1	287	arCOG01883/2	THY1	F	Alternative thymidylate synthase	COG01351	thymidylate synthase	119873240	9e-53	209	thymidylate synthase, flavin-dependent	Pyrobaculum islandicum DSM 4184
TTX_1791	1563803	1564078	-2	-28	arCOG01062	-	K	Predicted transcriptional regulator		Predicted transcriptional regulator	119871933	7e-42	172	hypothetical protein Pisl_0419	Pyrobaculum islandicum DSM 4184
TTX_1792	1564050	1564661	-3	86	arCOG05655		S	Uncharacterized conserved protein		hypothetical protein	119871934	1e-99	365	hypothetical protein Pisl_0420	Pyrobaculum islandicum DSM 4184
TTX_1793	1564747	1565598	-1	#REF!	arCOG07697/1		S	Uncharacterized conserved protein		hypothetical protein	119871935	2e-50	202	hypothetical protein Pisl_0421	Pyrobaculum islandicum DSM 4184
TTX_1794	1566860	1568359	2	-3	arCOG05675	HipB	K	Protein containing xre family HTH domain	COG01396	Predicted transcriptional regulator, xre family	119871924	0	806	XRE family transcriptional regulator	Pyrobaculum islandicum DSM 4184
TTX_1795	1568356	1569225	1	225	arCOG00271	RhaT	GER	permease of the drug/metabolite transporter (DMT) superfamily	COG00697	permease of the drug/metabolite transporter superfamily	119871923	4e-147	524	hypothetical protein Pisl_0409	Pyrobaculum islandicum DSM 4184
TTX_1796	1569450	1569956	3	-3	arCOG05489		S	Uncharacterized conserved protein	COG08497	conserved hypothetical protein	159041576	4e-49	197	hypothetical protein Cmaq_1007	Caldivirga maquilingensis IC-167
TTX_1797	1569953	1571188	-2	280	arCOG01563	GCD11	J	Translation initiation factor 2, gamma subunit (eIF-2gamma; GTPase)	COG05257	translation initiation factor eIF-2 gamma subunit (eif2G)	145591392	1e-176	623	translation initiation factor IF-2 subunit gamma	Pyrobaculum arsenaticum DSM 13514
TTX_1798	1571468	1571944	-2	337	arCOG03724		S	Uncharacterized conserved protein	COG11848	hypothetical protein	171186329	9e-40	166	syntaxin domain-containing protein	Thermoproteus neutrophilus V24Sta
TTX_1799	1572281	1572673	2	-13	arCOG01832	IbpA	O	Molecular chaperone (HSP20 family)	COG00071	small heat shock protein, hsp20 family	126460445	9e-29	129	heat shock protein Hsp20	Pyrobaculum calidifontis JCM 11548
TTX_1800	1572660	1573103	-3	32	arCOG01019	-	R	SpoU rRNA Methylase family enzyme	COG04080	RecB-family nuclease	126460444	2e-43	177	hypothetical protein Pcal_1839	Pyrobaculum calidifontis JCM 11548
TTX_1800a	1573135	1573374	-	3	arCOG05662		S	Uncharacterized conserved protein		Uncharacterized conserved protein	126460443	3e-13	77.8	hypothetical protein Pcal_1838	Pyrobaculum calidifontis JCM 11548
TTX_1801	1573377	1574147	-3	46	arCOG01324	Udp	F	Uridine phosphorylase	COG02820	uridine phosphorylase	145591801	7e-115	417	uridine phosphorylase	Pyrobaculum arsenaticum DSM 13514
TTX_1802	1574193	1574429	-3	-3	arCOG05661		S	Uncharacterized conserved protein		hypothetical protein	126460441	4e-22	107	hypothetical protein Pcal_1836	Pyrobaculum calidifontis JCM 11548
TTX_1803	1574426	1575370	-2	2	arCOG01028	ERG12	I	Mevalonate kinase	COG01577	mevalonate kinase (mvk)	171186102	8e-95	350	mevalonate kinase	Thermoproteus neutrophilus V24Sta
TTX_1804	1575372	1576412	-3	50	arCOG04288	RplJ	J	Ribosomal protein L10	COG00244	50S ribosomal protein L10E	171186103	5e-117	424	acidic ribosomal protein P0	Thermoproteus neutrophilus V24Sta
TTX_1805	1576462	1577133	-1	-3	arCOG04289	RplA	J	Ribosomal protein L1	COG00081	50S ribosomal protein L1P	119871979	7e-85	317	50S ribosomal protein L1P	Pyrobaculum islandicum DSM 4184
TTX_1806	1577130	1577636	-3	44	arCOG04372	RplK	J	Ribosomal protein L11	COG00080	50S ribosomal protein L11P	119871978	5e-59	229	50S ribosomal protein L11P	Pyrobaculum islandicum DSM 4184
TTX_1807	1577680	1578168	-1	2	arCOG01920	NusG	K	Transcription antiterminator NusG	COG00250	50S ribosomal protein L24A	119871977	4e-55	216	transcription antitermination protein NusG	Pyrobaculum islandicum DSM 4184
TTX_1808	1578170	1578466	-2	277	arCOG02204		U	Preprotein translocase subunit Sss1	COG02443	Sec translocase gamma subunit, Sec61gamma	126460435	2e-15	85.5	hypothetical protein Pcal_1830	Pyrobaculum calidifontis JCM 11548
TTX_1809	1578743	1579663	-2	0	arCOG01227	FtsY	U	Signal recognition particle GTPase	COG00552	signal recognition particle receptor (docking protein;dpa)	119871975	1e-126	456	signal recognition particle-docking protein FtsY	Pyrobaculum islandicum DSM 4184
TTX_1810	1579663	1580073	-1	0	arCOG01341	GIM5	O	Predicted prefoldin, molecular chaperone implicated in de novo protein folding	COG01730	prefoldin alpha subunit (GimC alpha subunit; pfdA)	171186109	8e-35	149	prefoldin subunit alpha	Thermoproteus neutrophilus V24Sta
TTX_1811	1580073	1580324	-3	321	arCOG04175	RPL20A	J	Ribosomal protein L20A (L18A)	COG02157	50S ribosomal protein LX	119871973	2e-09	65.1	50S ribosomal protein LX	Pyrobaculum islandicum DSM 4184
TTX_1812	1580645	1581310	-2	420	arCOG04176	TIF6	J	Translation initiation factor 6 (eIF-6)	COG01976	translation initiation factor eIF-6 (eif6)	171186111	8e-78	293	translation initiation factor IF-6	Thermoproteus neutrophilus V24Sta
TTX_1813	1581730	1582017	1	28	arCOG01557/2	NuoA	C	NADH dehydrogenase subunit A	COG00838	NADH-ubiquinone oxidoreductase chain A, subunit 3	18314128	5e-14	80.5	NADH dehydrogenase subunit A	Pyrobaculum aerophilum str. IM2
TTX_1814	1582045	1582914	1	-41	arCOG00271	RhaT	GER	permease of the drug/metabolite transporter (DMT) superfamily	COG00697	integral membrane protein	307594751	3e-71	272	hypothetical protein Vdis_0621	Vulcanisaeta distributa DSM 14429
TTX_1815	1582873	1584477	-1	399	arCOG00063	PyrG	F	CTP synthase (UTP-ammonia lyase)	COG00504	CTP synthase	171185342	0	847	CTP synthetase	Thermoproteus neutrophilus V24Sta
TTX_1816	1584876	1585040	3	62	arCOG00782	RpsN	J	Ribosomal protein S14	COG00199	30S ribosomal protein S14	307595235	1e-18	95.9	30S ribosomal protein S14	Vulcanisaeta distributa DSM 14429
TTX_1817	1585102	1585488	1	-3	arCOG04091	RpsH	J	Ribosomal protein S8	COG00096	30S ribosomal protein S8P	171185711	5e-56	219	30S ribosomal protein S8P	Thermoproteus neutrophilus V24Sta
TTX_1818	1585485	1585982	-3	151	arCOG04409	-	R	Predicted nuclease (RNAse H fold)	COG02410	Predicted nuclease, RNAse H fold	145592211	5e-41	170	hypothetical protein Pars_2014	Pyrobaculum arsenaticum DSM 13514
TTX_1819	1586133	1586894	3	-3	arCOG03162	PinR	L	Site-specific recombinase, DNA invertase Pin homolog	COG01961	site-specific recombinase, resolvase family	126460570	3e-101	371	resolvase domain-containing protein	Pyrobaculum calidifontis JCM 11548
TTX_1820	1586891	1587433	-2	234	arCOG00040	-	R	Predicted phosphoribosyltransferase	COG02236	phosphoribosyltransferase	171185341	6e-73	276	phosphoribosyltransferase	Thermoproteus neutrophilus V24Sta
TTX_1822	1587667	1588155	1	9	arCOG00781	RPL32	J	Ribosomal protein L32E	COG01717	50S ribosomal protein L32E	126458800	3e-52	207	50S ribosomal protein L32e	Pyrobaculum calidifontis JCM 11548
TTX_1825	1588164	1588607	3	2	arCOG04089	RPL19A	J	Ribosomal protein L19E	COG02147	50S ribosomal protein L19E	119873351	4e-59	230	50S ribosomal protein L19e	Pyrobaculum islandicum DSM 4184
TTX_1826	1588609	1589220	1	71	arCOG04088	RplR	J	Ribosomal protein L18	COG00256	50S ribosomal protein L18P	171185708	2e-81	305	50S ribosomal protein L18P	Thermoproteus neutrophilus V24Sta
TTX_1827	1589291	1590460	2	-3	arCOG01064	HcaD	R	NAD(FAD)-dependent dehydrogenase	COG00446	NAD(FAD)-dependent dehydrogenase	159041355	9e-172	607	FAD-dependent pyridine nucleotide-disulphide oxidoreductase	Caldivirga maquilingensis IC-167
TTX_1828	1590457	1590906	1	557	arCOG02113	-	S	Uncharacterized conserved protein	COG02427	conserved hypothetical protein	307595880	6e-38	159	hypothetical protein Vdis_1772	Vulcanisaeta distributa DSM 14429
TTX_1829	1591463	1592839	2	-3	arCOG04435	-	GC	Phosphoenolpyruvate carboxylase	COG01892	phosphoenolpyruvate carboxylase 2	18314050	9e-126	454	phosphoenolpyruvate carboxylase	Pyrobaculum aerophilum str. IM2
TTX_1830	1592836	1593684	-1	-3	arCOG00271	RhaT	GER	permease of the drug/metabolite transporter (DMT) superfamily	COG00697	permease of the drug/metabolite transporter superfamily	171184574	7e-71	271	hypothetical protein Tneu_0089	Thermoproteus neutrophilus V24Sta
TTX_1831	1593681	1594112	-3	148	arCOG04212	-	R	Predicted DNA-binding protein with PD1-like DNA-binding motif	COG01661	Predicted DNA-binding protein with PD1-like DNA-binding motif	18976991	2e-19	98.6	hypothetical protein PF0619	Pyrococcus furiosus DSM 3638
TTX_1832	1594260	1595714	3	30	arCOG02807	-	F	Xanthine/uracil/vitamin C permease	COG02252	xanthine/uracil permease family	70607430	1e-165	587	hypothetical protein Saci_1701	Sulfolobus acidocaldarius DSM 639
TTX_1833	1595744	1596625	2	-15	arCOG01871	-	H	GTP:adenosylcobinamide-phosphate guanylyltransferase	COG02266	GTP:adenosylcobinamide-phosphate guanylyltransferase	126460151	1e-51	207	paREP1	Pyrobaculum calidifontis JCM 11548
TTX_1834	1596610	1597113	1	30	arCOG04678	BtuR	H	ATP:corrinoid adenosyltransferase	COG02109	cob(I)alamin adenosyltransferase (cobO)	119872870	3e-50	200	ATP:corrinoid adenosyltransferase BtuR/CobO/CobP	Pyrobaculum islandicum DSM 4184
TTX_1835	1597143	1598135	3	95	arCOG04272	CobT	H	NaMN:DMB phosphoribosyltransferase	COG02038	NaMN:DMB phosphoribosyltransferase	18311899	8e-120	434	hypothetical protein PAE0372	Pyrobaculum aerophilum str. IM2
TTX_1836	1598230	1599399	1	155	arCOG01065	HcaD	R	NAD(FAD)-dependent dehydrogenase	COG00446	sulfide dehydrogenase, flavoprotein subunit	145590507	0	646	FAD-dependent pyridine nucleotide-disulphide oxidoreductase	Pyrobaculum arsenaticum DSM 13514
TTX_1837	1599554	1600474	2	-21	arCOG04273	HisC	E	Histidinol-phosphate/aromatic aminotransferase or cobyric acid decarboxylase	COG00079	L-threonine-O-3-phosphate decarboxylase	18311902	6e-100	367	cobC aminotransferase, conjectural	Pyrobaculum aerophilum str. IM2
TTX_1838	1600453	1601103	1	-16	arCOG04338	CobS	H	Cobalamin-5-phosphate synthase	COG00368	cobalamin (5'-phosphate) synthase	126460142	3e-68	261	cobalamin-5'-phosphate synthase	Pyrobaculum calidifontis JCM 11548
TTX_1839	1601087	1601386	-2	71	arCOG04373	-	S	Uncharacterized conserved protein	COG00011	conserved hypothetical protein	119872826	1e-28	129	hypothetical protein Pisl_1327	Pyrobaculum islandicum DSM 4184
TTX_1840	1601457	1601912	3	-3	arCOG03772	-	S	Uncharacterized protein conserved in archaea	COG04345	conserved hypothetical protein	126460416	2e-41	171	hypothetical protein Pcal_1811	Pyrobaculum calidifontis JCM 11548
TTX_1841	1601909	1602631	-2	-3	arCOG01088	TrpC	E	Indole-3-glycerol phosphate synthase	COG00134	indole-3-glycerol phosphate synthase	145592436	6e-72	274	indole-3-glycerol-phosphate synthase	Pyrobaculum arsenaticum DSM 13514
TTX_1842	1602628	1603206	-1	-9	arCOG00086	PabA	EH	Anthranilate/para-aminobenzoate synthase component II	COG00512	anthranilate synthase component II (trpG)	18313360	4e-82	307	anthranilate synthase component II	Pyrobaculum aerophilum str. IM2
TTX_1843	1603197	1604456	-3	46	arCOG02014	TrpE	EH	Anthranilate/para-aminobenzoate synthase component I	COG00147	anthranilate synthase component I	18313361	3e-133	479	anthranilate synthase component I	Pyrobaculum aerophilum str. IM2
TTX_1844	1604502	1604792	3	-27	arCOG07001		S	Uncharacterized conserved protein		hypothetical protein	171186451	9e-08	59.7	hypothetical protein Tneu_2010	Thermoproteus neutrophilus V24Sta
TTX_1845	1604765	1605229	-2	18	arCOG01639	SmtA	QR	SAM-dependent methyltransferase	COG00500	SAM-dependent methyltransferases	119872748	3e-44	181	hypothetical protein Pisl_1247	Pyrobaculum islandicum DSM 4184
TTX_1846	1605247	1605627	-1	307	arCOG01912	-	OU	Membrane protein implicated in regulation of membrane protease activity	COG01585	conserved hypothetical protein	18312222	9e-13	76.3	hypothetical protein PAE0840	Pyrobaculum aerophilum str. IM2
TTX_1847	1605934	1606329	-1	137	arCOG02197	Cgi121	S	Subunit of KEOPS complex, involved (Cgi121BUD32KAE1)		Subunit of KEOPS complex, involved (Cgi121BUD32KAE1)	145590508	8e-19	96.3	hypothetical protein Pars_0243	Pyrobaculum arsenaticum DSM 13514
TTX_1848	1606466	1607623	2	-3	arCOG00467	CDC6	LO	Cdc6-related protein, AAA superfamily ATPase	COG01474	cdc6 cell division control protein 6	119872173	1e-127	460	cell division control protein 6	Pyrobaculum islandicum DSM 4184
TTX_1849	1607620	1607910	1	-10	arCOG04056	ArsR	K	Transcriptional regulator containing HTH domain, ArsR family	COG00640	transcriptional regulator, ArsR-family	126458631	1e-14	82.8	regulatory protein, ArsR	Pyrobaculum calidifontis JCM 11548
TTX_1850	1607900	1609171	-2	0	arCOG00470	HolB	L	ATPase involved in DNA replication HolB, large subunit	COG00470	replication factor C, large subunit (rfcL)	119872171	7e-170	600	replication factor C large subunit	Pyrobaculum islandicum DSM 4184
TTX_1851	1609171	1610157	-1	41	arCOG00469	HolB	L	ATPase involved in DNA replication HolB, small subunit	COG00470	replication factor C small subunit (rfc)	145590269	1e-135	486	replication factor C small subunit	Pyrobaculum arsenaticum DSM 13514
TTX_1852	1610198	1610875	-2	296	arCOG04254	RpsG	J	Ribosomal protein S7	COG00049	30S ribosomal protein S7P	18312139	5e-108	394	30S ribosomal protein S7P	Pyrobaculum aerophilum str. IM2
TTX_1853	1611171	1611338	3	4	arCOG04200		L	CC1 family DNA binding protein		DNA binding protein, CC1 family	171186079	3e-20	100	paREP4	Thermoproteus neutrophilus V24Sta
TTX_1854	1611342	1611932	-3	-3	arCOG00928	-	L	Endonuclease V homolog	COG01628	Endonuclease V homolog	119872691	8e-57	223	hypothetical protein Pisl_1187	Pyrobaculum islandicum DSM 4184
TTX_1855	1611929	1612852	-2	-3	arCOG05466	NapF	C	Ferredoxin domain containing protein	COG01145	Membrane associated ferredoxin	119872632	8e-77	291	4Fe-4S ferredoxin iron-sulfur binding domain-containing protein	Pyrobaculum islandicum DSM 4184
TTX_1856	1612849	1613202	-1	915	arCOG02584	-	R	Predicted Fe-S-cluster oxidoreductase	COG00727	Predicted Fe-S-cluster oxidoreductase	145590352	5e-38	160	hypothetical protein Pars_0087	Pyrobaculum arsenaticum DSM 13514
TTX_1857	1614117	1614422	3	27	arCOG04167	RPL14A	J	Ribosomal protein L14E/L6E/L27E	COG02163	50S ribosomal protein L14E	119872634	3e-39	164	50S ribosomal protein L14e	Pyrobaculum islandicum DSM 4184
TTX_1858	1614449	1614772	-2	329						hypothetical protein	119873390	1e-09	65.9	IS605 family transposase OrfB	Pyrobaculum islandicum DSM 4184
TTX_1861	1615101	1616117	3	3	arCOG00987	TruB	J	Pseudouridine synthase	COG00130	tRNA pseudouridine synthase B	171184565	5e-138	494	H/ACA RNA-protein complex component Cbf5p	Thermoproteus neutrophilus V24Sta
TTX_1862	1616120	1616413	2	-3	arCOG04140	-	S	Uncharacterized protein conserved in archaea	COG01888	conserved hypothetical protein	119872636	1e-30	135	hypothetical protein Pisl_1129	Pyrobaculum islandicum DSM 4184
TTX_1863	1616410	1616910	1	61	arCOG01091	-	S	Uncharacterized membrane protein	COG01814	conserved hypothetical membrane protein	18312235	2e-30	135	hypothetical protein PAE0867	Pyrobaculum aerophilum str. IM2
TTX_1864	1616971	1618173	-1	480	arCOG00679	-	L	Transposase	COG00675	transposase	134298743	5e-48	196	IS605 family transposase OrfB	Desulfotomaculum reducens MI-1
TTX_1865	1618653	1619111	3	-3	arCOG05467		S	Uncharacterized conserved protein		hypothetical protein	145590357	3e-51	204	hypothetical protein Pars_0092	Pyrobaculum arsenaticum DSM 13514
TTX_1866	1619108	1619644	-2	29	arCOG05468	RAD55	T	RecA-superfamily ATPase implicated in signal transduction		RecA-superfamily ATPase	119872640	2e-24	115	hypothetical protein Pisl_1133	Pyrobaculum islandicum DSM 4184
TTX_1867	1619673	1620623	-3	23	arCOG01622	MviM	R	Predicted dehydrogenase	COG00673	dehydrogenase	145590358	7e-83	311	oxidoreductase domain-containing protein	Pyrobaculum arsenaticum DSM 13514
TTX_1868	1620646	1621431	-1	42	arCOG00215	CinA	R	Predicted nucleotide-utilizing enzyme related to molybdopterin-biosynthesis enzyme MoeA	COG01058	predicted nucleotide-utilizing enzyme, competence damage protein (cinA)	171184573	3e-85	318	competence damage-inducible protein A	Thermoproteus neutrophilus V24Sta
TTX_1869	1621473	1621919	3	#REF!	arCOG00310	Bcp	O	Peroxiredoxin	COG01225	peroxiredoxin, bacterioferritin comigratory protein	126458692	2e-50	201	alkyl hydroperoxide reductase/ Thiol specific antioxidant/ Mal allergen	Pyrobaculum calidifontis JCM 11548
TTX_1870	1622251	1622751	1	23	arCOG01034	-	F	Predicted nucleotide kinase	COG01618	nucleotide kinase	145591918	3e-39	164	putative NTPase	Pyrobaculum arsenaticum DSM 13514
TTX_1871	1622774	1623214	2	-13	arCOG00002	-	K	Predicted transcriptional regulator, PadR family	COG01695	Predicted transcriptional regulator, PadR family	307594440	4e-37	157	PadR-like family transcriptional regulator	Vulcanisaeta distributa DSM 14429
TTX_1872	1623201	1624199	3	310	arCOG00636	HypE	O	Hydrogenase maturation factor	COG00309	hydrogenase expression/formation protein	171184621	3e-100	369	AIR synthase-like protein	Thermoproteus neutrophilus V24Sta
TTX_1873	1624509	1625252	3	-25	arCOG07952		S	PaRep2b protein		PaRep2b family protein	171186146	5e-109	397	paREP2b	Thermoproteus neutrophilus V24Sta
TTX_1874	1625227	1626555	1	329	arCOG10105		S	Uncharacterized conserved protein		hypothetical protein	171186145	0	667	hypothetical protein Tneu_1697	Thermoproteus neutrophilus V24Sta
TTX_1875	1626884	1627663	-2	33	arCOG01727	IspA	H	Geranylgeranyl pyrophosphate synthase	COG00142	polyprenyl synthetase	126460364	3e-72	275	polyprenyl synthetase	Pyrobaculum calidifontis JCM 11548
TTX_1876	1627696	1627887	-1	138	arCOG05679		S	Uncharacterized conserved protein		hypothetical protein	171185990	1e-17	92.4	hypothetical protein Tneu_1539	Thermoproteus neutrophilus V24Sta
TTX_1877	1628025	1628477	3	-3	arCOG01323	RibH	H	Riboflavin synthase beta-chain	COG00054	riboflavin synthase beta chain	18313970	1e-63	244	6,7-dimethyl-8-ribityllumazine synthase	Pyrobaculum aerophilum str. IM2
TTX_1878	1628474	1629022	-2	-3	arCOG03734		S	Uncharacterized conserved protein		hypothetical protein	171184559	2e-56	221	hypothetical protein Tneu_0074	Thermoproteus neutrophilus V24Sta
TTX_1879	1629019	1629744	-1	36	arCOG03733		S	Uncharacterized conserved protein		hypothetical protein	119872627	4e-77	291	hypothetical protein Pisl_1120	Pyrobaculum islandicum DSM 4184
TTX_1880	1629780	1630454	-3	-3	arCOG00663	GCD1	MJ	Nucleoside-diphosphate-sugar pyrophosphorylase involved in lipopolysaccharide biosynthesis/translation initiation factor 2B, gamma/epsilon subunit	COG01208	sugar phosphate nucleotidyl transferase (snt-2)	18312219	9e-61	236	sugar-phosphate nucleotidyl transferase	Pyrobaculum aerophilum str. IM2
TTX_1881	1630451	1630792	-2	29	arCOG05464		S	Uncharacterized conserved protein	COG08153	hypothetical protein	171184556	1e-47	191	hypothetical protein Tneu_0071	Thermoproteus neutrophilus V24Sta
TTX_1882	1630821	1631747	-3	525	arCOG00014	RbsK	G	Sugar kinase, ribokinase family	COG00524	ribokinase, sugar kinases ribokinase family	119872624	3e-109	398	ribokinase-like domain-containing protein	Pyrobaculum islandicum DSM 4184
TTX_1882a	1631749	1632279	1		arCOG05463			Uncharacterized conserved coiled-coil protein		Uncharacterized conserved coiled-coil protein
TTX_1883	1632272	1634050	-2	0	arCOG01347	CDC9	L	ATP-dependent DNA ligase	COG01793	DNA ligase	119872622	0	901	ATP-dependent DNA ligase	Pyrobaculum islandicum DSM 4184
TTX_1884	1634050	1634571	-1	-13	arCOG01723	CyaB	F	Adenylate cyclase, class 2 (thermophilic)	COG01437	adenylate cyclase	145590340	2e-44	181	putative adenylyl cyclase CyaB	Pyrobaculum arsenaticum DSM 13514
TTX_1885	1634558	1635391	-2	9	arCOG03729		S	Uncharacterized conserved protein		conserved hypothetical protein with a metal-binding cluster	126458664	3e-69	265	hypothetical protein Pcal_0036	Pyrobaculum calidifontis JCM 11548
TTX_1886	1635400	1636005	-1	42	arCOG01336	AMMECR1	S	Uncharacterized conserved protein	COG02078	conserved hypothetical protein	18312212	2e-59	232	hypothetical protein PAE0830	Pyrobaculum aerophilum str. IM2
TTX_1887	1636047	1644038	-3	348	arCOG03265/3		S	Uncharacterized conserved protein		hypothetical protein (conserved)	171184549	0	839	hypothetical protein Tneu_0064	Thermoproteus neutrophilus V24Sta
TTX_1888	1644386	1646311	-2	27	arCOG05462		S	Uncharacterized conserved protein		conserved hypothetical protein	126458661	1e-65	255	hypothetical protein Pcal_0033	Pyrobaculum calidifontis JCM 11548
TTX_1889	1646338	1647576	-1	7	arCOG01169	Eno	G	Enolase	COG00148	eno enolase	126458650	3e-173	612	enolase	Pyrobaculum calidifontis JCM 11548
TTX_1890	1647583	1649037	-1	116	arCOG00486	CysS	J	Cysteinyl-tRNA synthetase	COG00215	cysteinyl-tRNA synthetase	171184546	0	751	cysteinyl-tRNA synthetase	Thermoproteus neutrophilus V24Sta
TTX_1891	1649153	1650493	-2	21	arCOG04120	PykF	G	Pyruvate kinase	COG00469	pyruvate kinase	119872613	3e-124	449	pyruvate kinase	Pyrobaculum islandicum DSM 4184
TTX_1892	1650514	1650813	-1	-13	arCOG06065		S	Uncharacterized conserved protein		hypothetical protein	126460746	8e-19	96.3	hypothetical protein Pcal_2143	Pyrobaculum calidifontis JCM 11548
TTX_1893	1650800	1651090	-2	49	arCOG01702	SEN2	J	tRNA splicing endonuclease	COG01676	tRNA splicing endonuclease	18312178	1e-29	132	hypothetical protein PAE0789	Pyrobaculum aerophilum str. IM2
TTX_1894	1651139	1651870	2	-3	arCOG04067	RplB	J	Ribosomal protein L2	COG00090	50S ribosomal protein L2	119872602	2e-113	412	50S ribosomal protein L2P	Pyrobaculum islandicum DSM 4184
TTX_1895	1651867	1652190	-1	31	arCOG05460		R	Uncharacterized archaeal Zn-finger protein	COG01594	DNA-directed RNA polymerase subunit M	171184532	2e-08	61.6	hypothetical protein Tneu_0047	Thermoproteus neutrophilus V24Sta
TTX_1896	1652221	1653279	-1	-7	arCOG00613	idi	H	Isopentenyl diphosphate isomerase	COG01304	fni isopentenyl-diphosphate delta-isomerase	18312188	3e-122	442	isopentenyl pyrophosphate isomerase	Pyrobaculum aerophilum str. IM2
TTX_1897	1653272	1654117	-2	21	arCOG01728	-	R	Predicted dioxygenase	COG01355	Predicted dioxygenase	119872612	9e-108	393	hypothetical protein Pisl_1105	Pyrobaculum islandicum DSM 4184
TTX_1898	1654138	1654770	-1	124	arCOG04245	RpsB	J	Ribosomal protein S2	COG00052	30S ribosomal protein S2	119872611	3e-96	354	30S ribosomal protein S2	Pyrobaculum islandicum DSM 4184
TTX_1899	1654894	1655376	1	414						hypothetical protein
TTX_1901	1655790	1655963	-3	47						hypothetical protein
TTX_1902	1656010	1656933	1	129	arCOG00585	Mrp	D	Mrp family protein, ATPase, contains iron-sulfur cluster	COG00489	Mrp-like protein, ATPase	145590311	1e-128	462	hypothetical protein Pars_0044	Pyrobaculum arsenaticum DSM 13514
TTX_1903	1657062	1657283	3	228	arCOG00679/2	-	L	Transposase	COG00675	Transposase	119871653	2e-20	102	IS605 family transposase OrfB	Pyrobaculum islandicum DSM 4184
TTX_1904	1657511	1657696	2	211	arCOG00679/2	-	L	Transposase	COG00675	Second ORF in transposon ISC1316	119871653	2e-20	102	IS605 family transposase OrfB	Pyrobaculum islandicum DSM 4184
TTX_1905	1657907	1659205	2	388	arCOG00070	GlyA	E	Glycine/serine hydroxymethyltransferase	COG00112	serine hydroxymethyltransferase	145590315	2e-171	605	serine hydroxymethyltransferase	Pyrobaculum arsenaticum DSM 13514
TTX_1906	1659593	1660387	-2	-13	arCOG01259	FabG	IQR	Short-chain alcohol dehydrogenase	COG01028	3-oxoacyl reductase (fabG-5)	171184529	2e-102	375	short-chain dehydrogenase/reductase SDR	Thermoproteus neutrophilus V24Sta
TTX_1907	1660374	1661303	-3	28	arCOG05459		S	Uncharacterized conserved protein		conserved hypothetical protein	126458640	1e-63	247	hypothetical protein Pcal_0012	Pyrobaculum calidifontis JCM 11548
TTX_1908	1661331	1661723	3	-11	arCOG04173	Cdd	F	Cytidine deaminase	COG00295	cytidine deaminase	145590312	1e-42	175	cytidine deaminase	Pyrobaculum arsenaticum DSM 13514
TTX_1909	1661712	1661969	-3	-78	arCOG01530/2	MoaC	H	Molybdenum cofactor biosynthesis enzyme	COG00315	fragment 2 molybdenum cofactor biosynthesis protein	18312186	9e-18	92.8	molybdenum cofactor biosynthesis protein (moaC)	Pyrobaculum aerophilum str. IM2
TTX_1910	1661891	1662451	-2	80	arCOG01530	MoaC	H	Molybdenum cofactor biosynthesis enzyme	COG00315	molybdenum cofactor biosynthesis protein C	126458643	2e-24	115	molybdenum cofactor biosynthesis protein (moaC)	Pyrobaculum calidifontis JCM 11548
TTX_1911	1662531	1662950	3	-15	arCOG00223	ModE	R	N-terminal domain of molybdenum-binding protein	COG02005	Molybdenum-pterin binding protein (mopB)	145590324	3e-47	190	ModE family transcriptional regulator	Pyrobaculum arsenaticum DSM 13514
TTX_1912	1662935	1663873	-2	214	arCOG00930	MoaA	H	Molybdenum cofactor biosynthesis enzyme	COG02896	molybdopterin cofactor synthesis protein A	119872608	5e-94	348	putative molybdenum cofactor biosynthesis protein A	Pyrobaculum islandicum DSM 4184
TTX_1913	1664087	1665583	2	797	arCOG03682	SPS1	RTKL	Membrane associated serine/threonine protein kinase	COG00515	serine/threonine protein kinase (pknA2)	119872609	4e-97	359	serine/threonine protein kinase	Pyrobaculum islandicum DSM 4184
TTX_1914	1666380	1666832	3	-8	arCOG05332	-	T	FHA domain containing protein	COG01716	FHA domain containing protein	145590327	1e-37	159	FHA domain-containing protein	Pyrobaculum arsenaticum DSM 13514
TTX_1915	1666824	1667699	-3	168	arCOG01001	Map	J	Methionine aminopeptidase	COG00024	methionine aminopeptidase	126459664	3e-98	362	methionine aminopeptidase	Pyrobaculum calidifontis JCM 11548
TTX_1916	1667867	1669087	2	3	arCOG04281	DnaG	L	DNA primase (bacterial type)	COG00358	dnaG primase	18313106	1e-172	609	DNA primase	Pyrobaculum aerophilum str. IM2
TTX_1917	1669090	1671447	-1	154	arCOG00328	PolB	L	DNA polymerase elongation subunit (family B)	COG00417	polB DNA polymerase II	119872473	0	1101	DNA polymerase II	Pyrobaculum islandicum DSM 4184
TTX_1917a	1671601	1671759	-1	-3	arCOG04126	RPL37A	J	Ribosomal protein L37E	COG02126	Ribosomal protein L37E	119872590	6e-23	110	50S ribosomal protein L37e	Pyrobaculum islandicum DSM 4184
TTX_1919	1671756	1671995	-3	110	arCOG00998	LSM1	K	Small nuclear ribonucleoprotein (snRNP) homolog	COG01958	snRNP snRNP Sm-like protein	18312179	3e-31	137	small nuclear ribonucleoprotein homolog (Sm-like)	Pyrobaculum aerophilum str. IM2
TTX_1921	1672105	1672284	-1	-3						hypothetical protein
TTX_1922	1672281	1674188	-3	33	arCOG00543	-	R	Predicted metal-dependent RNase, consists of a metallo-beta-lactamase domain and an RNA-binding KH domain	COG01782	mRNA 3'-end processing factor	145590331	0	930	beta-lactamase domain-containing protein	Pyrobaculum arsenaticum DSM 13514
TTX_1923	1674221	1674820	-2	24	arCOG00970	PRE1	O	20S proteasome, alpha and beta subunit	COG00638	proteasome, beta subunit (psmB2)	126458649	3e-81	304	proteasome endopeptidase complex	Pyrobaculum calidifontis JCM 11548
TTX_1924	1674844	1675539	-1	-3	arCOG00980	SlpA	O	FKBP-type peptidyl-prolyl cis-trans isomerase 2	COG01047	fkbp-type peptidyl-prolyl cis-trans isomerase (slyD)	119872604	1e-87	326	peptidylprolyl isomerase, FKBP-type	Pyrobaculum islandicum DSM 4184
TTX_1925	1675536	1675763	-3	243	arCOG01885	RPS17A	J	Ribosomal protein S17E	COG01383	30S ribosomal protein S17e	126458647	2e-22	108	30S ribosomal protein S17e	Pyrobaculum calidifontis JCM 11548
TTX_1926	1676006	1677673	2	-13	arCOG01257	GroL	O	Chaperonin GroEL (HSP60 family)	COG00459	thsB thermosome, subunit beta, chaperonin GroEL	18313108	0	936	thermosome (chaperonin) alpha subunit	Pyrobaculum aerophilum str. IM2
TTX_1927	1677660	1678190	-3	17	arCOG05557		S	Uncharacterized conserved protein		hypothetical protein	171185781	4e-07	57.8	hypothetical protein Tneu_1328	Thermoproteus neutrophilus V24Sta
TTX_1928	1678207	1679214	-1	3	arCOG05558	VirB11	NU	Type IV secretory pathway, VirB11 component, or related ATPase involved in archaeal flagella biosynthesis	COG00630	Conjugal transfer protein, ATPase (trbB)	126459667	2e-74	283	type II secretion system protein E	Pyrobaculum calidifontis JCM 11548
TTX_1929	1679217	1679699	-3	66	arCOG05559	SUA7	K	Transcription initiation factor TFIIIB, Brf1 subunit/Transcription initiation factor TFIIB	COG01405	transcription initiation factor IIB 3 (TFB-3)	18313111	2e-24	115	transcription initiation factor IIB, conjectural	Pyrobaculum aerophilum str. IM2
TTX_1930	1679765	1679992	-2	120	arCOG04271/2	RPB8	K	DNA-directed RNA polymerase, subunit RPB8		DNA-directed RNA polymerase, subunit RPB8	119872466	1e-10	69.3	hypothetical protein Pisl_0954	Pyrobaculum islandicum DSM 4184
TTX_1932	1680112	1680255	-1	-1						hypothetical protein
TTX_1933	1680254	1680676	2	-3	arCOG00999	LSM1	K	Small nuclear ribonucleoprotein (snRNP) homolog	COG01958	U6 snRNA-associated Sm-like protein LSm6	126459670	5e-48	193	like-Sm ribonucleoprotein, core	Pyrobaculum calidifontis JCM 11548
TTX_1934	1680673	1682196	1	-31	arCOG00989	Tgt	J	Queuine/archaeosine tRNA-ribosyltransferase	COG00343	queuine tRNA-ribosyltransferase (tgtA)	145590300	7e-175	617	7-cyano-7-deazaguanine tRNA-ribosyltransferase	Pyrobaculum arsenaticum DSM 13514
TTX_1935	1682165	1682869	-2	-16	arCOG00347	-	R	Archaeal enzyme of ATP-grasp superfamily	COG01938	ATP-grasp superfamily enzyme	18312173	1e-74	283	hypothetical protein PAE0779	Pyrobaculum aerophilum str. IM2
TTX_1936	1682853	1683389	-3	-3	arCOG04270	TFA1	K	Transcription initiation factor IIE, alpha subunit	COG01675	Transcription initiation factor IIE alpha subunit (tfe)	145590302	3e-60	234	transcription factor TFIIE, alpha subunit	Pyrobaculum arsenaticum DSM 13514
TTX_1937	1683386	1684585	-2	-10	arCOG00353	HflX	R	GTP-binding protein protease modulator	COG02262	GTP-binding protein HflX	126460749	8e-126	454	small GTP-binding protein	Pyrobaculum calidifontis JCM 11548
TTX_1938	1684575	1685081	-3	-1	arCOG01863	-	K	Predicted transcription factor, homolog of eukaryotic MBF1	COG01813	Multprotein bridging factor (mbf1)	171184519	5e-38	160	XRE family transcriptional regulator	Thermoproteus neutrophilus V24Sta
TTX_1939	1685080	1685541	1	#REF!	arCOG00991	-	O	Prefoldin, molecular chaperone implicated in de novo protein folding, alpha subunit	COG01370	PUA domain containing rpotein	126460747	3e-28	127	PUA domain-containing protein	Pyrobaculum calidifontis JCM 11548
TTX_1940	1686059	1686571	-2	92	arCOG05695		S	Uncharacterized conserved protein		conserved hypothetical protein	18314122	7e-57	223	hypothetical protein PAE3512	Pyrobaculum aerophilum str. IM2
TTX_1941	1686663	1686965	3	108	arCOG05694/3		S	Uncharacterized conserved protein		hypothetical protein	119872307	8e-20	99.8	hypothetical protein Pisl_0795	Pyrobaculum islandicum DSM 4184
TTX_1942	1687073	1688770	-2	132	arCOG01937	-	R	Archaeal serine protease	COG01750	Archaeal serine protease	145592157	3e-128	463	peptidase S16, lon domain-containing protein	Pyrobaculum arsenaticum DSM 13514
TTX_1943	1688902	1689642	1	-31	arCOG04248	SIR2	K	NAD-dependent protein deacetylase, SIR2 family	COG00846	transcriptional regulatory protein, Sir2 homolog (npdA)	18314114	1e-88	329	NAD-dependent deacetylase	Pyrobaculum aerophilum str. IM2
TTX_1943a	1689611	1689991	+	-50	arCOG00463		L	Uri superfamily endonuclease	COG01833	Uri-superfamily endonuclease	171185335	2e-29	131	hypothetical protein Tneu_0871	Thermoproteus neutrophilus V24Sta
TTX_1944	1689941	1690675	-2	31	arCOG00498	GloB	R	Zn-dependent hydrolase, glyoxylase family	COG00491	Zn-dependent hydrolase, including glyoxylases	145592154	5e-53	211	hypothetical protein Pars_1957	Pyrobaculum arsenaticum DSM 13514
TTX_1945	1690706	1691110	2	51	arCOG05693		S	Uncharacterized conserved protein		hypothetical protein	126460562	4e-27	124	hypothetical protein Pcal_1958	Pyrobaculum calidifontis JCM 11548
TTX_1946	1691161	1693014	1	217	arCOG03669	-	O	Subtilase family protease	COG04934	S53 peptidase	307596496	0	686	peptidase S53 propeptide	Vulcanisaeta distributa DSM 14429
TTX_1947	1693231	1693932	-1	60	arCOG04284	yhhQ	R	Uncharacterized member of the PurR regulon	COG01738	Uncharacterized member of the PurR regulon	307595260	6e-34	147	hypothetical protein Vdis_1138	Vulcanisaeta distributa DSM 14429
TTX_1948	1693992	1694798	-3	23	arCOG00654	-	R	Predicted periplasmic solute-binding protein	COG02107	Predicted periplasmic solute-binding protein	145590710	7e-92	340	hypothetical protein Pars_0462	Pyrobaculum arsenaticum DSM 13514
TTX_1949	1694821	1695537	-1	-3	arCOG00655	-	R	Predicted periplasmic solute-binding protein	COG01427	Predicted periplasmic solute-binding protein	145590480	1e-86	323	hypothetical protein Pars_0215	Pyrobaculum arsenaticum DSM 13514
TTX_1950	1695534	1696610	-3	41	arCOG00656	ThiH	HR	Thiamine biosynthesis enzyme ThiH, FO synthase or related uncharacterized enzyme	COG01060	radical SAM domain protein, ThiH family	126459352	1e-145	520	radical SAM domain-containing protein	Pyrobaculum calidifontis JCM 11548
TTX_1951	1696651	1697685	1	-7	arCOG00656	ThiH	HR	Thiamine biosynthesis enzyme ThiH, FO synthase or related uncharacterized enzyme	COG01060	radical SAM domain protein, ThiH family	119872823	1e-143	513	radical SAM domain-containing protein	Pyrobaculum islandicum DSM 4184
TTX_1952	1697678	1698856	-2	#REF!	arCOG00689	PyrC	F	Dihydroorotase or related cyclic amidohydrolase	COG00044	dihydroorotase	145592343	2e-125	452	amidohydrolase	Pyrobaculum arsenaticum DSM 13514
TTX_1954	1704005	1704223	-2	-24	arCOG02108/2	-	S	HEPN domain containing protein	COG02445	HEPN domain containing protein	126466433	1e-07	58.9	hypothetical protein Smar_1548	Staphylothermus marinus F1
TTX_1955	1704199	1704393	-1	172						hypothetical protein	126466433	3e-05	51.2	hypothetical protein Smar_1548	Staphylothermus marinus F1
TTX_1956	1704565	1704813	-1	1	arCOG07859	-	R	Predicted nucleotidyltransferase	COG01708	Minimal nucleotidyltransferase family protein	126466434	4e-06	54.3	hypothetical protein Smar_1549	Staphylothermus marinus F1
TTX_1957	1704814	1705935	1	23	arCOG00147	ProP	GEPR	permease of the major facilitator superfamily	COG00477	permease, major facilitator superfamily	229582370	7e-92	341	major facilitator superfamily MFS_1	Sulfolobus islandicus Y.N.15.51
[truncated: 158 more rows]
